# Supplementary material for: A Tagless Indoor Localization System Based on Capacitive Sensing Technology
Source: Sensors (Basel). 2016 Sep 7;16(9):1448. doi: 10.3390/s16091448 (PMC5038726; doi:10.3390/s16091448)
Supplement: Supplementary file 1 [file sensors-16-01448-s001.zip]

Archive with 3 entries (2 files):
- spreadsheets/
- spreadsheets/stats_snake.xlsx
- spreadsheets/measured_caps.xlsx
