# Supplementary material for: A Tagless Indoor Localization System Based on Capacitive Sensing Technology
Source: Sensors (Basel). 2016 Sep 7;16(9):1448. doi: 10.3390/s16091448 (PMC5038726; doi:10.3390/s16091448)
Supplement: Supplementary file 1 [file sensors-16-01448-s001.zip › spreadsheets/stats_snake.xlsx]

## Sheet: 4x4
position	1-NN recall	1-NN precision		56-NN recall	56-NN precision		NB recall	NB precision		SVM recall	SVM precision	1-NN	1	2	3	4	5	6	7	8	9	10	11	12	13	14	15	16
1	0.44	0.647059		0.56	0.459016		0.68	0.618182		0.48	0.521739	1	22	9	0	0	0	13	0	0	2	4	0	0	0	0	0	0
2	0.9	0.652174		0.86	0.811321		0.9	0.818182		0.86	0.843137	2	1	45	0	0	0	2	0	0	1	0	0	0	1	0	0	0
3	0.78	0.8125		0.92	0.730159		0.94	0.79661		0.84	0.84	3	0	2	39	8	1	0	0	0	0	0	0	0	0	0	0	0
4	0.48	0.648649		0.54	0.794118		0.68	0.790698		0.8	0.8	4	0	0	9	24	0	0	1	12	0	0	1	3	0	0	0	0
5	0.58	0.568627		0.4	0.357143		0.5	0.423729		0.4	0.465116	5	2	1	0	0	29	4	0	0	7	7	0	0	0	0	0	0
6	0.5	0.333333		0.54	0.482143		0.64	0.627451		0.46	0.410714	6	3	7	0	0	1	25	2	0	1	1	0	1	9	0	0	0
7	0.42	0.875		0.64	0.744186		0.7	0.777778		0.62	0.861111	7	0	0	0	0	3	2	21	0	16	0	1	6	1	0	0	0
8	0.68	0.43038		0.52	0.419355		0.68	0.492754		0.64	0.561404	8	0	0	0	4	0	0	0	34	6	0	0	5	1	0	0	0
9	0.64	0.463768		0.38	0.431818		0.44	0.488889		0.78	0.438202	9	0	0	0	0	13	3	0	0	32	2	0	0	0	0	0	0
10	0.44	0.423077		0.66	0.52381		0.7	0.514706		0.62	0.534483	10	4	5	0	0	4	4	0	0	1	22	7	0	3	0	0	0
11	0.7	0.522388		0.8	0.533333		0.74	0.521127		0.64	0.533333	11	0	0	0	0	0	1	0	0	0	4	35	0	4	0	0	6
12	0.22	0.333333		0.2	0.285714		0.3	0.428571		0.32	0.484848	12	0	0	0	1	0	0	0	29	3	0	3	11	2	0	0	1
13	0.08	0.153846		0.06	0.130435		0.02	0.0526316		0.12	0.153846	13	2	0	0	0	0	21	0	0	0	12	1	0	4	10	0	0
14	0.78	0.541667		0.46	0.425926		0.36	0.461538		1	0.543478	14	0	0	0	0	0	0	0	0	0	0	0	0	0	39	11	0
15	0.36	0.62069		0.3	0.357143		0.56	0.466667		0.12	1	15	0	0	0	0	0	0	0	0	0	0	2	0	0	23	18	7
16	0.42	0.6		0.44	0.611111		0.34	0.62963		0.34	0.5	16	0	0	0	0	0	0	0	4	0	0	17	7	1	0	0	21
												56-NN	1	2	3	4	5	6	7	8	9	10	11	12	13	14	15	16
	1-NN recall	1-NN precision		56-NN recall	56-NN precision		NB recall	NB precision		SVM recall	SVM precision	1	28	0	0	0	0	17	0	0	0	4	0	0	1	0	0	0
Average	52.625	53.9156		51.75	50.6046		57.375	55.6821		56.5	59.3213	2	1	43	0	0	0	3	0	0	0	0	0	0	3	0	0	0
STD	21.5866	18.2501		23.0463	19.1732		23.7174	19.3343		26.1126	21.6982	3	0	4	46	0	0	0	0	0	0	0	0	0	0	0	0	0
												4	0	0	17	27	0	0	6	0	0	0	0	0	0	0	0	0
With weighting												5	4	0	0	0	20	1	0	0	25	0	0	0	0	0	0	0
position	1-NN recall	1-NN precision		56-NN recall	56-NN precision		NB recall	NB precision		SVM recall	SVM precision	6	6	6	0	0	0	27	3	0	0	0	0	0	8	0	0	0
1	0.616667	0.720588		0.673333	0.532787		0.733333	0.693939		0.576667	0.612319	7	0	0	0	0	0	0	32	1	0	3	8	5	1	0	0	0
2	0.93	0.78744		0.9	0.90566		0.936667	0.909091		0.893333	0.921569	8	0	0	0	5	0	0	1	26	0	0	0	18	0	0	0	0
3	0.88	0.90625		0.96	0.865079		0.97	0.889831		0.91	0.92	9	0	0	0	0	31	0	0	0	19	0	0	0	0	0	0	0
4	0.696667	0.810811		0.75	0.867647		0.823333	0.825581		0.893333	0.886667	10	5	0	0	0	5	2	0	0	0	33	0	0	5	0	0	0
5	0.763333	0.732026		0.7	0.66369		0.75	0.683616		0.7	0.689922	11	0	0	0	0	0	0	0	0	0	5	40	0	2	0	0	3
6	0.636667	0.488889		0.67	0.636905		0.783333	0.728758		0.653333	0.595238	12	0	0	0	2	0	0	1	31	0	0	3	10	0	0	0	3
7	0.49	0.930556		0.783333	0.844961		0.796667	0.87037		0.743333	0.921296	13	17	0	0	0	0	6	0	0	0	18	0	0	3	5	0	1
8	0.77	0.689873		0.76	0.677419		0.84	0.724638		0.77	0.763158	14	0	0	0	0	0	0	0	0	0	0	0	0	0	23	27	0
9	0.81	0.52657		0.69	0.715909		0.72	0.744444		0.89	0.640449	15	0	0	0	0	0	0	0	0	0	0	2	0	0	26	15	7
10	0.606667	0.612179		0.746667	0.674603		0.79	0.651961		0.716667	0.698276	16	0	0	0	0	0	0	0	4	0	0	22	2	0	0	0	22
11	0.786667	0.70398		0.87	0.717778		0.793333	0.704225		0.73	0.7	NB	1	2	3	4	5	6	7	8	9	10	11	12	13	14	15	16
12	0.55	0.575758		0.576667	0.619048		0.65	0.695238		0.58	0.727273	1	34	0	0	0	0	8	0	0	0	7	0	0	1	0	0	0
13	0.26	0.192308		0.23	0.202899		0.236667	0.105263		0.383333	0.213675	2	2	45	0	0	1	1	0	0	0	0	0	0	1	0	0	0
14	0.89	0.770833		0.73	0.712963		0.68	0.730769		1	0.771739	3	0	3	47	0	0	0	0	0	0	0	0	0	0	0	0	0
15	0.68	0.810345		0.65	0.678571		0.78	0.733333		0.56	1	4	0	0	11	34	0	0	5	0	0	0	0	0	0	0	0	0
16	0.603333	0.771429		0.606667	0.777778		0.54	0.802469		0.55	0.691176	5	3	0	0	0	25	2	0	0	20	0	0	0	0	0	0	0
												6	5	7	0	0	0	32	4	0	0	0	0	0	2	0	0	0
	1-NN recall	1-NN precision		56-NN recall	56-NN precision		NB recall	NB precision		SVM recall	SVM precision	7	0	0	0	0	0	0	35	2	0	0	5	4	4	0	0	0
Average	68.5625	68.9365		70.6042	69.3356		73.8958	71.8345		72.1875	73.4547	8	0	0	0	3	0	0	1	34	0	0	0	12	0	0	0	0
STD	17.0536	18.1332		16.3518	16.5989		16.8548	18.1015		16.7217	18.6368	9	0	0	0	0	28	0	0	0	22	0	0	0	0	0	0	0
												10	4	0	0	0	3	2	0	0	3	35	0	0	3	0	0	0
												11	0	0	0	0	0	0	0	0	0	4	37	0	7	0	0	2
	1-NN dist. Error	56-NN dist. Error	NB dist. Error	SVM dist. Error								12	0	0	0	0	0	0	0	30	0	0	4	15	0	0	0	1
Average	0.4 m	0.38 m	0.34 m	0.37 m								13	7	0	1	4	2	6	0	0	0	22	0	0	1	7	0	0
STD	0.5 m	0.45 m	0.46 m	0.5 m								14	0	0	0	0	0	0	0	0	0	0	0	0	0	18	32	0
												15	0	0	0	0	0	0	0	0	0	0	1	0	0	14	28	7
												16	0	0	0	2	0	0	0	3	0	0	24	4	0	0	0	17
												SVM	1	2	3	4	5	6	7	8	9	10	11	12	13	14	15	16
												1	24	0	0	0	1	13	0	0	0	2	0	0	10	0	0	0
												2	1	43	0	0	2	1	0	0	0	0	0	0	3	0	0	0
												3	0	3	42	4	1	0	0	0	0	0	0	0	0	0	0	0
												4	0	0	8	40	0	0	2	0	0	0	0	0	0	0	0	0
												5	0	0	0	0	20	4	0	0	26	0	0	0	0	0	0	0
												6	11	5	0	0	4	23	3	0	0	0	0	0	4	0	0	0
												7	0	0	0	1	1	6	31	3	0	1	0	3	1	0	0	3
												8	0	0	0	4	0	0	0	32	5	0	0	9	0	0	0	0
												9	0	0	0	0	11	0	0	0	39	0	0	0	0	0	0	0
												10	6	0	0	0	3	1	0	0	2	31	0	0	7	0	0	0
												11	0	0	0	0	0	0	0	0	0	7	32	0	8	0	0	3
												12	0	0	0	0	0	0	0	20	8	0	2	16	0	0	0	4
												13	4	0	0	0	0	8	0	0	8	17	0	0	6	7	0	0
												14	0	0	0	0	0	0	0	0	0	0	0	0	0	50	0	0
												15	0	0	0	0	0	0	0	0	0	0	2	0	0	35	6	7
												16	0	0	0	1	0	0	0	2	1	0	24	5	0	0	0	17

## Sheet: 8x8
position	1-NN recall	1-NN precision		56-NN recall	56-NN precision		NB recall	NB precision		SVM recall	SVM precision	1-NN	1	2	3	4	5	6	7	8	9	10	11	12	13	14	15	16
1	0.12	0.428571		0.44	0.6875		0.42	0.84		0.48	0.774194	1	6	0	0	0	0	16	0	0	0	0	0	0	28	0	0	0
2	0.7	0.921053		0.88	0.977778		0.9	1		0.88	0.977778	2	0	35	8	1	1	4	0	0	0	0	0	0	1	0	0	0
3	0.64	0.727273		0.98	0.907407		1	0.909091		1	0.909091	3	0	0	32	18	0	0	0	0	0	0	0	0	0	0	0	0
4	0.14	0.259259		0.9	0.918367		0.9	0.918367		0.72	0.947368	4	0	0	4	7	39	0	0	0	0	0	0	0	0	0	0	0
5	0.34	0.25		0.38	0.5		0.1	0.833333		0.02	0.0833333	5	1	1	0	0	17	6	0	0	14	11	0	0	0	0	0	0
6	0.56	0.444444		0.76	0.603175		0.88	0.60274		0.72	0.6	6	7	2	0	0	1	28	8	0	0	0	0	0	4	0	0	0
7	0.68	0.790698		0.88	0.88		0.88	0.88		0.86	0.877551	7	0	0	0	0	3	0	34	7	5	0	0	1	0	0	0	0
8	0.6	0.666667		0.78	0.764706		0.86	0.877551		0.64	0.820513	8	0	0	0	1	2	0	1	30	9	0	0	7	0	0	0	0
9	0.58	0.491525		0.62	0.516667		0.98	0.515789		1	0.458716	9	0	0	0	0	5	6	0	0	29	10	0	0	0	0	0	0
10	0.58	0.345238		0.9	0.535714		0.86	0.551282		0.8	0.57971	10	0	0	0	0	0	2	0	0	2	29	1	0	3	13	0	0
11	0.88	0.564103		0.86	0.518072		0.64	0.727273		0.92	0.779661	11	0	0	0	0	0	0	0	0	0	5	44	0	0	1	0	0
12	0.78	0.629032		0.72	0.75		0.9	0.865385		0.88	0.830189	12	0	0	0	0	0	0	0	8	0	1	2	39	0	0	0	0
13	0.08	0.0930233		0.26	0.481481		0.28	0.636364		0.36	0.514286	13	0	0	0	0	0	1	0	0	0	28	1	0	4	13	0	3
14	0.7	0.35		0.66	0.464789		1	0.531915		0.96	0.505263	14	0	0	0	0	0	0	0	0	0	0	0	0	0	35	14	1
15	0.12	0.3		0.2	0.37037		0.16	1		0.14	0.777778	15	0	0	0	0	0	0	0	0	0	0	1	0	0	38	6	5
16	0.06	0.25		0.18	0.5		0.72	0.654545		0.64	0.761905	16	0	0	0	0	0	0	0	0	0	0	29	15	3	0	0	3
												56-NN	1	2	3	4	5	6	7	8	9	10	11	12	13	14	15	16
												1	22	0	0	0	0	20	0	0	0	0	0	0	8	0	0	0
	1-NN recall	1-NN precision		56-NN recall	56-NN precision		NB recall	NB precision		SVM recall	SVM precision	2	2	44	0	0	0	4	0	0	0	0	0	0	0	0	0	0
Average	47.25	46.943		65	64.8502		71.75	77.1477		68.875	69.9833	3	0	1	49	0	0	0	0	0	0	0	0	0	0	0	0	0
STD	28.0844	22.9539		27.2176	19.3128		30.5494	16.712		29.9152	23.1254	4	0	0	5	45	0	0	0	0	0	0	0	0	0	0	0	0
												5	4	0	0	0	19	1	0	0	25	1	0	0	0	0	0	0
With weighting												6	4	0	0	0	0	38	5	0	0	0	0	0	3	0	0	0
position	1-NN recall	1-NN precision		56-NN recall	56-NN precision		NB recall	NB precision		SVM recall	SVM precision	7	0	0	0	0	0	0	44	4	0	0	0	1	1	0	0	0
1	0.226667	0.630952		0.573333	0.822917		0.573333	0.913333		0.586667	0.860215	8	0	0	0	4	0	0	1	39	0	0	0	6	0	0	0	0
2	0.826667	0.95614		0.94	0.988889		0.95	1		0.94	0.988889	9	0	0	0	0	19	0	0	0	31	0	0	0	0	0	0	0
3	0.82	0.863636		0.99	0.953704		1	0.954545		1	0.954545	10	0	0	0	0	0	0	0	0	4	45	0	0	1	0	0	0
4	0.18	0.611111		0.95	0.959184		0.95	0.959184		0.76	0.973684	11	0	0	0	0	0	0	0	0	0	7	43	0	0	0	0	0
5	0.63	0.29902		0.686667	0.75		0.55	0.916667		0.51	0.0833333	12	0	0	0	0	0	0	0	8	0	0	3	36	1	0	0	2
6	0.716667	0.656085		0.836667	0.748677		0.936667	0.748858		0.813333	0.755556	13	0	0	0	0	0	0	0	0	0	31	0	0	13	4	0	2
7	0.756667	0.895349		0.926667	0.94		0.94	0.94		0.93	0.938776	14	0	0	0	0	0	0	0	0	0	0	0	0	0	33	17	0
8	0.69	0.833333		0.89	0.882353		0.93	0.938776		0.69	0.910256	15	0	0	0	0	0	0	0	0	0	0	1	0	0	34	10	5
9	0.77	0.627119		0.81	0.758333		0.99	0.757895		1	0.674312	16	0	0	0	0	0	0	0	0	0	0	36	5	0	0	0	9
10	0.78	0.589286		0.946667	0.704365		0.923333	0.713675		0.893333	0.729469	NB	1	2	3	4	5	6	7	8	9	10	11	12	13	14	15	16
11	0.936667	0.713675		0.93	0.686747		0.78	0.829545		0.96	0.861582	1	21	0	0	0	0	23	0	0	0	0	0	0	6	0	0	0
12	0.88	0.811828		0.85	0.871528		0.95	0.932692		0.93	0.915094	2	1	45	0	0	0	4	0	0	0	0	0	0	0	0	0	0
13	0.396667	0.116279		0.506667	0.493827		0.543333	0.666667		0.586667	0.533333	3	0	0	50	0	0	0	0	0	0	0	0	0	0	0	0	0
14	0.84	0.673333		0.83	0.732394		1	0.765957		0.98	0.752632	4	0	0	5	45	0	0	0	0	0	0	0	0	0	0	0	0
15	0.56	0.65		0.6	0.685185		0.58	1		0.57	0.888889	5	2	0	0	0	5	2	0	0	41	0	0	0	0	0	0	0
16	0.403333	0.458333		0.47	0.694444		0.83	0.790909		0.776667	0.869048	6	1	0	0	0	0	44	5	0	0	0	0	0	0	0	0	0
												7	0	0	0	0	0	0	44	6	0	0	0	0	0	0	0	0
	1-NN recall	1-NN precision		56-NN recall	56-NN precision		NB recall	NB precision		SVM recall	SVM precision	8	0	0	0	4	0	0	1	43	0	0	0	2	0	0	0	0
Average	65.0833	64.9092		79.6042	79.2034		83.9167	86.4294		80.7917	79.3101	9	0	0	0	0	1	0	0	0	49	0	0	0	0	0	0	0
STD	23.29	21.8304		17.2146	13.3449		17.491	10.8854		17.1572	22.56	10	0	0	0	0	0	0	0	0	5	43	0	0	2	0	0	0
												11	0	0	0	0	0	0	0	0	0	6	32	0	0	0	0	12
												12	0	0	0	0	0	0	0	0	0	0	3	45	0	0	0	2
	1-NN dist. Error	56-NN dist. Error	NB dist. Error	SVM dist. Error								13	0	0	0	0	0	0	0	0	0	29	0	0	14	7	0	0
Average	0.5 m	0.26 m	0.2 m	0.26 m								14	0	0	0	0	0	0	0	0	0	0	0	0	0	50	0	0
STD	0.59 m	0.39 m	0.34 m	0.46 m								15	0	0	0	0	0	0	0	0	0	0	0	0	0	37	8	5
												16	0	0	0	0	0	0	0	0	0	0	9	5	0	0	0	36
												SVM	1	2	3	4	5	6	7	8	9	10	11	12	13	14	15	16
												1	24	0	0	0	0	16	0	0	0	0	0	0	10	0	0	0
												2	1	44	1	0	0	4	0	0	0	0	0	0	0	0	0	0
												3	0	0	50	0	0	0	0	0	0	0	0	0	0	0	0	0
												4	0	0	4	36	10	0	0	0	0	0	0	0	0	0	0	0
												5	1	0	0	0	1	4	0	0	44	0	0	0	0	0	0	0
												6	5	1	0	0	0	36	5	0	0	0	0	0	3	0	0	0
												7	0	0	0	0	0	0	43	7	0	0	0	0	0	0	0	0
												8	0	0	0	2	1	0	1	32	12	0	0	2	0	0	0	0
												9	0	0	0	0	0	0	0	0	50	0	0	0	0	0	0	0
												10	0	0	0	0	0	0	0	0	3	40	0	0	2	5	0	0
												11	0	0	0	0	0	0	0	0	0	4	46	0	0	0	0	0
												12	0	0	0	0	0	0	0	0	0	0	3	44	1	0	0	2
												13	0	0	0	0	0	0	0	0	0	25	0	0	18	6	0	1
												14	0	0	0	0	0	0	0	0	0	0	0	0	0	48	2	0
												15	0	0	0	0	0	0	0	0	0	0	0	0	0	36	7	7
												16	0	0	0	0	0	0	0	0	0	0	10	7	1	0	0	32

## Sheet: 16x16
position	1-NN recall	1-NN precision		56-NN recall	56-NN precision		NB recall	NB precision		SVM recall	SVM precision	1-NN	1	2	3	4	5	6	7	8	9	10	11	12	13	14	15	16
1	0.64	0.8		1	0.78125		0.8	0.833333		0.74	0.880952	1	32	18	0	0	0	0	0	0	0	0	0	0	0	0	0	0
2	0.94	0.618421		0.86	0.86		0.8	0.740741		0.84	0.777778	2	1	47	0	0	0	1	0	0	1	0	0	0	0	0	0	0
3	0.94	0.886792		0.92	0.884615		0.92	0.754098		0.92	0.901961	3	0	3	47	0	0	0	0	0	0	0	0	0	0	0	0	0
4	0.12	0.75		0.82	0.854167		0.88	0.897959		0.64	0.842105	4	0	0	6	6	38	0	0	0	0	0	0	0	0	0	0	0
5	0.4	0.307692		0.6	0.47619		0.54	0.428571		0.52	0.295455	5	1	3	0	0	20	3	0	0	23	0	0	0	0	0	0	0
6	0.58	0.725		0.84	0.875		0.56	0.903226		0.66	0.891892	6	4	5	0	0	0	29	11	0	1	0	0	0	0	0	0	0
7	0.82	0.788462		0.86	0.877551		0.76	0.883721		0.62	0.885714	7	0	0	0	0	0	0	41	8	1	0	0	0	0	0	0	0
8	0.88	0.8		0.84	0.488372		0.9	0.803571		0.7	0.833333	8	0	0	0	2	2	0	0	44	2	0	0	0	0	0	0	0
9	0.7	0.479452		0.38	0.513514		0.62	0.574074		0.46	0.310811	9	0	0	0	0	4	7	0	0	35	4	0	0	0	0	0	0
10	0.4	0.555556		0.64	0.780488		0.8	0.833333		0.56	0.848485	10	0	0	0	0	1	0	0	0	5	20	0	0	13	11	0	0
11	0.68	0.755556		0.86	0.693548		0.78	0.661017		0.82	0.621212	11	0	0	0	0	0	0	0	0	0	3	34	1	9	2	0	1
12	0.82	0.836735		0.14	0.4375		0.84	0.84		0.88	0.846154	12	0	0	0	0	0	0	0	3	2	0	1	41	2	0	0	1
13	0.3	0.3125		0.82	0.836735		0.78	0.8125		0.86	0.671875	13	2	0	0	0	0	0	0	0	3	9	0	0	15	20	1	0
14	0.36	0.305085		0.28	0.666667		0.24	0.705882		0.62	0.775	14	0	0	0	0	0	0	0	0	0	0	0	0	0	18	32	0
15	0.64	0.492308		0.74	0.486842		0.82	0.506173		0.68	0.653846	15	0	0	0	0	0	0	0	0	0	0	1	0	0	8	32	9
16	0.5	0.694444		0.56	0.736842		0.52	0.684211		0.4	0.625	16	0	0	0	0	0	0	0	0	0	0	9	7	9	0	0	25
												56-NN	1	2	3	4	5	6	7	8	9	10	11	12	13	14	15	16
												1	50	0	0	0	0	0	0	0	0	0	0	0	0	0	0	0
	1-NN recall	1-NN precision		56-NN recall	56-NN precision		NB recall	NB precision		SVM recall	SVM precision	2	3	43	0	0	0	4	0	0	0	0	0	0	0	0	0	0
Average	60.75	63.175		69.75	70.308		72.25	74.1401		68.25	72.8848	3	0	4	46	0	0	0	0	0	0	0	0	0	0	0	0	0
STD	24.4063	19.8737		24.6347	16.8074		18.0499	14.1149		15.3861	19.2261	4	0	3	6	41	0	0	0	0	0	0	0	0	0	0	0	0
												5	4	0	0	0	30	2	0	0	14	0	0	0	0	0	0	0
With weighting												6	2	0	0	0	0	42	6	0	0	0	0	0	0	0	0	0
position	1-NN recall	1-NN precision		56-NN recall	56-NN precision		NB recall	NB precision		SVM recall	SVM precision	7	0	0	0	2	0	0	43	4	0	0	0	1	0	0	0	0
1	0.82	0.858333		1	0.846354		0.9	0.90625		0.77	0.93254	8	0	0	0	5	0	0	0	42	0	0	0	3	0	0	0	0
2	0.96	0.802632		0.93	0.9		0.896667	0.87037		0.903333	0.885802	9	0	0	0	0	31	0	0	0	19	0	0	0	0	0	0	0
3	0.97	0.943396		0.96	0.942308		0.96	0.874317		0.94	0.95098	10	5	0	0	0	2	0	0	0	4	32	0	0	7	0	0	0
4	0.18	0.875		0.88	0.920139		0.94	0.94898		0.69	0.916667	11	0	0	0	0	0	0	0	0	0	6	43	0	1	0	0	0
5	0.69	0.34359		0.8	0.732804		0.77	0.701058		0.756667	0.503788	12	0	0	0	0	0	0	0	37	0	0	4	7	0	0	0	2
6	0.773333	0.833333		0.913333	0.9375		0.766667	0.951613		0.823333	0.945946	13	0	0	0	0	0	0	0	0	0	3	0	0	41	3	3	0
7	0.9	0.894231		0.92	0.938776		0.87	0.937984		0.696667	0.942857	14	0	0	0	0	0	0	0	0	0	0	0	0	0	14	36	0
8	0.9	0.9		0.92	0.726744		0.95	0.901786		0.75	0.916667	15	0	0	0	0	0	0	0	0	0	0	1	0	0	4	37	8
9	0.826667	0.696347		0.69	0.756757		0.81	0.787037		0.73	0.470721	16	0	0	0	0	0	0	0	3	0	0	14	5	0	0	0	28
10	0.653333	0.736111		0.74	0.878049		0.88	0.899306		0.72	0.919192	NB	1	2	3	4	5	6	7	8	9	10	11	12	13	14	15	16
11	0.74	0.844444		0.92	0.80914		0.836667	0.788136		0.866667	0.757576	1	40	0	0	0	10	0	0	0	0	0	0	0	0	0	0	0
12	0.87	0.918367		0.57	0.708333		0.92	0.92		0.92	0.923077	2	3	40	5	0	0	1	1	0	0	0	0	0	0	0	0	0
13	0.59	0.402778		0.87	0.884354		0.853333	0.840278		0.926667	0.755208	3	0	4	46	0	0	0	0	0	0	0	0	0	0	0	0	0
14	0.68	0.646893		0.64	0.833333		0.62	0.852941		0.806667	0.8875	4	0	0	6	44	0	0	0	0	0	0	0	0	0	0	0	0
15	0.82	0.738462		0.87	0.723684		0.91	0.740741		0.82	0.826923	5	2	0	0	0	27	2	0	0	19	0	0	0	0	0	0	0
16	0.63	0.842593		0.703333	0.868421		0.7	0.824561		0.62	0.807292	6	3	10	1	0	4	28	4	0	0	0	0	0	0	0	0	0
												7	0	0	3	0	1	0	38	8	0	0	0	0	0	0	0	0
	1-NN recall	1-NN precision		56-NN recall	56-NN precision		NB recall	NB precision		SVM recall	SVM precision	8	0	0	0	5	0	0	0	45	0	0	0	0	0	0	0	0
Average	75.0208	76.7282		83.2917	83.7918		84.8958	85.9085		79.625	83.3921	9	0	0	0	0	19	0	0	0	31	0	0	0	0	0	0	0
STD	19.1654	17.4816		12.6742	8.44809		9.49364	7.45605		9.58075	14.9668	10	0	0	0	0	2	0	0	0	4	40	0	0	4	0	0	0
												11	0	0	0	0	0	0	0	0	0	3	39	0	4	0	0	4
												12	0	0	0	0	0	0	0	3	0	0	4	42	0	0	0	1
	1-NN dist. Error	56-NN dist. Error	NB dist. Error	SVM dist. Error								13	0	0	0	0	0	0	0	0	0	5	0	0	39	4	2	0
Average	0.35 m	0.2 m	0.18 m	0.27 m								14	0	0	0	0	0	0	0	0	0	0	0	0	0	12	38	0
STD	0.53 m	0.32 m	0.31 m	0.46 m								15	0	0	0	0	0	0	0	0	0	0	1	0	0	1	41	7
												16	0	0	0	0	0	0	0	0	0	0	15	8	1	0	0	26
												SVM	1	2	3	4	5	6	7	8	9	10	11	12	13	14	15	16
												1	37	3	0	0	0	0	0	0	10	0	0	0	0	0	0	0
												2	2	42	0	0	5	1	0	0	0	0	0	0	0	0	0	0
												3	0	2	46	0	0	0	0	0	2	0	0	0	0	0	0	0
												4	0	0	5	32	13	0	0	0	0	0	0	0	0	0	0	0
												5	1	1	0	0	26	3	0	0	19	0	0	0	0	0	0	0
												6	2	6	0	0	5	33	4	0	0	0	0	0	0	0	0	0
												7	0	0	0	1	10	0	31	7	1	0	0	0	0	0	0	0
												8	0	0	0	5	0	0	0	35	10	0	0	0	0	0	0	0
												9	0	0	0	0	27	0	0	0	23	0	0	0	0	0	0	0
												10	0	0	0	0	2	0	0	0	4	28	0	0	16	0	0	0
												11	0	0	0	0	0	0	0	0	0	4	41	0	4	0	0	1
												12	0	0	0	0	0	0	0	0	1	0	3	44	1	0	0	1
												13	0	0	0	0	0	0	0	0	0	1	0	0	43	6	0	0
												14	0	0	0	0	0	0	0	0	1	0	0	0	0	31	18	0
												15	0	0	0	0	0	0	0	0	2	0	1	0	0	3	34	10
												16	0	0	0	0	0	0	0	0	1	0	21	8	0	0	0	20

## Sheet: plots
median filter recall
	1-NN			35-NN			NB			SVM
4cm x 4cm	22.3438	38.0128		22.3438	36.32		26.0938	36.8015		9.14062	23.4908
8cm x 8cm	27.8333	42.0869		27.1667	40.6544		25.8333	37.7659		5.08333	13.3
16cm x 16cm	27	36.9054		33.3333	41.0538		34.6667	44.2357		19.9167	34.3806
median filter precision
	1-NN			35-NN			NB			SVM
4cm x 4cm
8cm x 8cm
16cm x 16cm

## Sheet: err_plot
distance error
	1-NN			56-NN			NB			SVM
4cm x 4cm	0.4	0.5		0.38	0.45		0.34	0.46		0.37	0.5
8cm x 8cm	0.5	0.59		0.26	0.39		0.2	0.34		0.26	0.46
16cm x 16cm	0.35	0.53		0.2	0.32		0.18	0.31		0.27	0.46
4x4	1-NN dist. Error	56-NN dist. Error	NB dist. Error	SVM dist. Error
Average	0.4 m	0.38 m	0.34 m	0.37 m
STD	0.5 m	0.45 m	0.46 m	0.5 m
8x8	1-NN dist. Error	56-NN dist. Error	NB dist. Error	SVM dist. Error
Average	0.5 m	0.26 m	0.2 m	0.26 m
STD	0.59 m	0.39 m	0.34 m	0.46 m
16x16	1-NN dist. Error	56-NN dist. Error	NB dist. Error	SVM dist. Error
Average	0.35 m	0.2 m	0.18 m	0.27 m
STD	0.53 m	0.32 m	0.31 m	0.46 m
