# Supplementary material for: A Tagless Indoor Localization System Based on Capacitive Sensing Technology
Source: Sensors (Basel). 2016 Sep 7;16(9):1448. doi: 10.3390/s16091448 (PMC5038726; doi:10.3390/s16091448)
Supplement: Supplementary file 1 [file sensors-16-01448-s001.zip › spreadsheets/measured_caps.xlsx]

## Sheet: 4x4
distance (cm)	measured freq avg. (Hz)	measured freq STD (Hz)	Avg + STD	Avg – STD		measured freq aveg. (NORM)	Avg+ STD (NORM)	Avg – STD (NORM)			k	a
10	68512.6	50.2368	68562.8	68462.3		1	7.75556	-5.75556			0.134474	-9212.18
20	69011	9.50346	69020.5	69001.5		68.0287	69.3067	66.7508
30	69155.6	3.20321	69158.8	69152.3		87.467	87.8977	87.0362
40	69193.9	1.43178	69195.4	69192.5		92.6308	92.8233	92.4383
60	69226.9	0.48936	69227.3	69226.4		97.055	97.1208	96.9892
80	69238	0.324443	69238.3	69237.7		98.5544	98.598	98.5108
100	69242.4	0.510418	69243	69241.9		99.1528	99.2214	99.0842
120	69244.4	0.680557	69245.1	69243.7		99.415	99.5066	99.3235
140	69245.5	0.82717	69246.3	69244.7		99.563	99.6742	99.4517
160	69246.4	0.587143	69246.9	69245.8		99.6773	99.7562	99.5983
180	69247.4	0.587143	69247.9	69246.8		99.8117	99.8907	99.7328
200	69248.8	0.55012	69249.3	69248.2		100	100.074	99.926
distance (cm)	measured cap aveg.(F)	measured cap STD(F)	mea. Avg. + STD	mea. Avg. - STD		measured cap aveg. (NORM)	mea. Avg. + STD (NORM)	mea. Avg. - STD (NORM)			k	a
10	1.55893e-11	1.14355e-14	1.56007e-11	1.55778e-11		100	106.831	93.1694			597317721342222	-9211.74
20	1.54766e-11	2.13109e-15	1.54788e-11	1.54745e-11		32.739	34.0119	31.4661
30	1.54443e-11	7.15376e-16	1.5445e-11	1.54436e-11		13.4159	13.8432	12.9886
40	1.54357e-11	3.19395e-16	1.5436e-11	1.54354e-11		8.29628	8.48706	8.1055
60	1.54284e-11	1.09063e-16	1.54285e-11	1.54283e-11		3.91446	3.97961	3.84932
80	1.54259e-11	7.22844e-17	1.5426e-11	1.54258e-11		2.43038	2.47356	2.38721
100	1.54249e-11	1.13704e-16	1.5425e-11	1.54248e-11		1.83822	1.90613	1.7703
120	1.54245e-11	1.51596e-16	1.54246e-11	1.54243e-11		1.57875	1.6693	1.4882
140	1.54242e-11	1.8425e-16	1.54244e-11	1.54241e-11		1.4324	1.54245	1.32234
160	1.5424e-11	1.30781e-16	1.54242e-11	1.54239e-11		1.3193	1.39742	1.24119
180	1.54238e-11	1.30776e-16	1.5424e-11	1.54237e-11		1.18626	1.26437	1.10814
200	1.54235e-11	1.22526e-16	1.54236e-11	1.54234e-11		1	1.07319	0.926813

## Sheet: 8x8
distance (cm)	measured freq avg. (Hz)	measured freq STD (Hz)	Avg + STD	Avg – STD		measured freq aveg. (NORM)	Avg+ STD (NORM)	Avg – STD (NORM)			k	a
10	60080.2	318.938	60399.1	59761.2		1	11.8209	-9.82089			0.0339279	-2037.4
20	61643.2	115.027	61758.2	61528.2		54.031	57.9337	50.1284
30	62552.1	32.9297	62585	62519.1		84.8664	85.9837	83.7492
40	62822.7	9.68504	62832.4	62813		94.049	94.3776	93.7204
60	62943.7	0.923381	62944.6	62942.8		98.1543	98.1856	98.123
80	62970.4	0.994723	62971.4	62969.4		99.0602	99.0939	99.0264
100	62985.2	0.444262	62985.7	62984.8		99.564	99.5791	99.549
120	62986.9	0.788069	62987.7	62986.1		99.62	99.6467	99.5933
140	62992.6	0.940325	62993.5	62991.7		99.8134	99.8453	99.7815
160	62995.1	0.552506	62995.7	62994.5		99.8982	99.917	99.8795
180	62996.7	0.74516	62997.4	62995.9		99.9508	99.9761	99.9255
200	62998.1	1.07115	62999.2	62997		100	100.036	99.9637
distance (cm)	measured cap avg. (F)	measured cap STD (F)	mea. Avg. + STD	mea. Avg. - STD		measured cap avg. (NORM)	mea. Avg. + STD (NORM)	mea. Avg. - STD (NORM)			k	a
10	1.77777e-11	9.42041e-14	1.78719e-11	1.76835e-11		100	111.32	88.6802			120162825594957	-2036.22
20	1.73265e-11	3.23586e-14	1.73589e-11	1.72942e-11		45.7844	49.6727	41.8961
30	1.70747e-11	8.98496e-15	1.70837e-11	1.70657e-11		15.5277	16.6073	14.448
40	1.70012e-11	2.61976e-15	1.70038e-11	1.69985e-11		6.68793	7.00273	6.37313
60	1.69685e-11	2.48919e-16	1.69687e-11	1.69682e-11		2.7607	2.79061	2.73079
80	1.69613e-11	2.67921e-16	1.69616e-11	1.6961e-11		1.89615	1.92834	1.86396
100	1.69573e-11	1.19606e-16	1.69574e-11	1.69572e-11		1.41562	1.43	1.40125
120	1.69568e-11	2.12157e-16	1.69571e-11	1.69566e-11		1.36225	1.38774	1.33675
140	1.69553e-11	2.53098e-16	1.69556e-11	1.69551e-11		1.17787	1.20829	1.14746
160	1.69546e-11	1.48703e-16	1.69548e-11	1.69545e-11		1.09702	1.11489	1.07915
180	1.69542e-11	2.00544e-16	1.69544e-11	1.6954e-11		1.04689	1.07099	1.02279
200	1.69538e-11	2.8827e-16	1.69541e-11	1.69535e-11		1	1.03464	0.965361

## Sheet: 16x16
distance (cm)	measured freq avg. (Hz)	measured freq STD (Hz)	Avg + STD	Avg – STD		measured freq aveg. (NORM)	Avg+ STD (NORM)	Avg – STD (NORM)			k	a
10	47125.6	107.417	47233	47018.2		1	2.80133	-0.801326			0.0167694	-789.269
20	49456.2	592.861	50049.1	48863.3		40.0828	50.0248	30.1409
30	51772.2	80.5324	51852.8	51691.7		78.9217	80.2721	77.5712
40	52488.1	41.7706	52529.8	52446.3		90.9252	91.6257	90.2248
60	52833.9	5.13912	52839	52828.8		96.7249	96.8111	96.6388
80	52962.4	2.94645	52965.4	52959.5		98.8806	98.9301	98.8312
100	52982.1	2.92853	52985	52979.1		99.2093	99.2584	99.1602
120	53006.5	1.31789	53007.8	53005.2		99.6193	99.6414	99.5972
140	53021.8	0.55012	53022.3	53021.2		99.8751	99.8843	99.8658
160	53023.9	0.759155	53024.7	53023.2		99.912	99.9247	99.8992
180	53026.6	1.27321	53027.9	53025.3		99.9564	99.9778	99.935
200	53029.2	1.05631	53030.3	53028.1		100	100.018	99.9823
distance (cm)	measured cap avg.(F)	measured cap STD (F)	mea. Avg. + STD	mea. Avg. - STD		measured cap avg. (NORM)	mea. Avg. + STD (NORM)	mea. Avg. - STD (NORM)			k	a
10	2.26642e-11	5.15577e-14	2.27158e-11	2.26126e-11		100	102.023	97.9771			39235197451127	-789.234
20	2.1599e-11	2.57294e-13	2.18563e-11	2.13417e-11		58.206	68.301	48.111
30	2.063e-11	3.19323e-14	2.06619e-11	2.05981e-11		20.1875	21.4404	18.9346
40	2.03486e-11	1.61532e-14	2.03648e-11	2.03325e-11		9.14777	9.78154	8.514
60	2.02154e-11	1.96576e-15	2.02174e-11	2.02134e-11		3.9211	3.99823	3.84397
80	2.01663e-11	1.12186e-15	2.01675e-11	2.01652e-11		1.99596	2.03997	1.95194
100	2.01589e-11	1.11426e-15	2.016e-11	2.01578e-11		1.70325	1.74697	1.65953
120	2.01496e-11	5.00969e-16	2.01501e-11	2.01491e-11		1.33842	1.35807	1.31876
140	2.01438e-11	2.08999e-16	2.0144e-11	2.01436e-11		1.11103	1.11923	1.10283
160	2.0143e-11	2.8839e-16	2.01432e-11	2.01427e-11		1.07824	1.08956	1.06693
180	2.01419e-11	4.83624e-16	2.01424e-11	2.01415e-11		1.03875	1.05772	1.01977
200	2.0141e-11	4.0119e-16	2.01414e-11	2.01406e-11		1	1.01574	0.984259

## Sheet: 4x4_raw_data
distance	node A freq.	node A cap		node B freq.	node B cap		node C freq.	node C cap		node D freq.	node D cap
plus-200	69249	1.54235e-11		69623	1.53406e-11		69908	1.52781e-11		71196	1.50017e-11
plus-200	69248	1.54237e-11		69623	1.53406e-11		69908	1.52781e-11		71196	1.50017e-11
plus-200	69248	1.54237e-11		69623	1.53406e-11		69908	1.52781e-11		71199	1.5001e-11
plus-200	69248	1.54237e-11		69622	1.53408e-11		69908	1.52781e-11		71201	1.50006e-11
plus-200	69248	1.54237e-11		69623	1.53406e-11		69909	1.52778e-11		71202	1.50004e-11
plus-200	69248	1.54237e-11		69623	1.53406e-11		69908	1.52781e-11		71202	1.50004e-11
plus-200	69248	1.54237e-11		69623	1.53406e-11		69908	1.52781e-11		71202	1.50004e-11
plus-200	69249	1.54235e-11		69623	1.53406e-11		69909	1.52778e-11		71202	1.50004e-11
plus-200	69249	1.54235e-11		69623	1.53406e-11		69909	1.52778e-11		71201	1.50006e-11
plus-200	69249	1.54235e-11		69622	1.53408e-11		69909	1.52778e-11		71202	1.50004e-11
plus-200	69249	1.54235e-11		69623	1.53406e-11		69909	1.52778e-11		71201	1.50006e-11
plus-200	69249	1.54235e-11		69623	1.53406e-11		69910	1.52776e-11		71202	1.50004e-11
plus-200	69250	1.54232e-11		69623	1.53406e-11		69909	1.52778e-11		71201	1.50006e-11
plus-200	69250	1.54232e-11		69622	1.53408e-11		69910	1.52776e-11		71201	1.50006e-11
plus-200	69250	1.54232e-11		69623	1.53406e-11		69909	1.52778e-11		71201	1.50006e-11
plus-200	69250	1.54232e-11		69623	1.53406e-11		69909	1.52778e-11		71202	1.50004e-11
plus-200	69250	1.54232e-11		69623	1.53406e-11		69909	1.52778e-11		71201	1.50006e-11
plus-200	69249	1.54235e-11		69623	1.53406e-11		69909	1.52778e-11		71201	1.50006e-11
plus-200	69249	1.54235e-11		69623	1.53406e-11		69909	1.52778e-11		71200	1.50008e-11
plus-200	69248	1.54237e-11		69623	1.53406e-11		69909	1.52778e-11		71201	1.50006e-11
200	69249	1.54235e-11		69623	1.53406e-11		69909	1.52778e-11		71202	1.50004e-11
200	69249	1.54235e-11		69622	1.53408e-11		69910	1.52776e-11		71200	1.50008e-11
200	69248	1.54237e-11		69623	1.53406e-11		69909	1.52778e-11		71200	1.50008e-11
200	69249	1.54235e-11		69622	1.53408e-11		69910	1.52776e-11		71200	1.50008e-11
200	69249	1.54235e-11		69623	1.53406e-11		69909	1.52778e-11		71200	1.50008e-11
200	69249	1.54235e-11		69622	1.53408e-11		69909	1.52778e-11		71200	1.50008e-11
200	69248	1.54237e-11		69623	1.53406e-11		69909	1.52778e-11		71200	1.50008e-11
200	69248	1.54237e-11		69622	1.53408e-11		69909	1.52778e-11		71200	1.50008e-11
200	69250	1.54232e-11		69623	1.53406e-11		69910	1.52776e-11		71199	1.5001e-11
200	69249	1.54235e-11		69623	1.53406e-11		69909	1.52778e-11		71199	1.5001e-11
200	69249	1.54235e-11		69622	1.53408e-11		69910	1.52776e-11		71200	1.50008e-11
200	69249	1.54235e-11		69623	1.53406e-11		69909	1.52778e-11		71199	1.5001e-11
200	69249	1.54235e-11		69622	1.53408e-11		69911	1.52774e-11		71200	1.50008e-11
200	69249	1.54235e-11		69622	1.53408e-11		69909	1.52778e-11		71201	1.50006e-11
200	69249	1.54235e-11		69622	1.53408e-11		69910	1.52776e-11		71200	1.50008e-11
200	69249	1.54235e-11		69622	1.53408e-11		69909	1.52778e-11		71199	1.5001e-11
200	69249	1.54235e-11		69622	1.53408e-11		69909	1.52778e-11		71200	1.50008e-11
200	69248	1.54237e-11		69621	1.5341e-11		69909	1.52778e-11		71199	1.5001e-11
200	69248	1.54237e-11		69622	1.53408e-11		69910	1.52776e-11		71199	1.5001e-11
200	69248	1.54237e-11		69622	1.53408e-11		69909	1.52778e-11		71200	1.50008e-11
180	69248	1.54237e-11		69621	1.5341e-11		69909	1.52778e-11		71199	1.5001e-11
180	69249	1.54235e-11		69621	1.5341e-11		69910	1.52776e-11		71199	1.5001e-11
180	69248	1.54237e-11		69622	1.53408e-11		69909	1.52778e-11		71198	1.50012e-11
180	69247	1.54239e-11		69621	1.5341e-11		69910	1.52776e-11		71199	1.5001e-11
180	69247	1.54239e-11		69621	1.5341e-11		69909	1.52778e-11		71199	1.5001e-11
180	69247	1.54239e-11		69622	1.53408e-11		69910	1.52776e-11		71199	1.5001e-11
180	69247	1.54239e-11		69622	1.53408e-11		69910	1.52776e-11		71199	1.5001e-11
180	69247	1.54239e-11		69621	1.5341e-11		69910	1.52776e-11		71199	1.5001e-11
180	69247	1.54239e-11		69621	1.5341e-11		69910	1.52776e-11		71199	1.5001e-11
180	69247	1.54239e-11		69621	1.5341e-11		69909	1.52778e-11		71199	1.5001e-11
180	69247	1.54239e-11		69621	1.5341e-11		69910	1.52776e-11		71199	1.5001e-11
180	69247	1.54239e-11		69621	1.5341e-11		69909	1.52778e-11		71199	1.5001e-11
180	69247	1.54239e-11		69621	1.5341e-11		69910	1.52776e-11		71198	1.50012e-11
180	69247	1.54239e-11		69621	1.5341e-11		69909	1.52778e-11		71199	1.5001e-11
180	69247	1.54239e-11		69622	1.53408e-11		69910	1.52776e-11		71199	1.5001e-11
180	69248	1.54237e-11		69621	1.5341e-11		69910	1.52776e-11		71199	1.5001e-11
180	69247	1.54239e-11		69621	1.5341e-11		69910	1.52776e-11		71199	1.5001e-11
180	69247	1.54239e-11		69621	1.5341e-11		69909	1.52778e-11		71199	1.5001e-11
180	69248	1.54237e-11		69620	1.53413e-11		69910	1.52776e-11		71198	1.50012e-11
180	69248	1.54237e-11		69621	1.5341e-11		69910	1.52776e-11		71198	1.50012e-11
160	69247	1.54239e-11		69620	1.53413e-11		69909	1.52778e-11		71198	1.50012e-11
160	69246	1.54241e-11		69620	1.53413e-11		69910	1.52776e-11		71198	1.50012e-11
160	69245	1.54243e-11		69620	1.53413e-11		69909	1.52778e-11		71198	1.50012e-11
160	69246	1.54241e-11		69621	1.5341e-11		69909	1.52778e-11		71198	1.50012e-11
160	69247	1.54239e-11		69620	1.53413e-11		69909	1.52778e-11		71197	1.50015e-11
160	69246	1.54241e-11		69620	1.53413e-11		69910	1.52776e-11		71198	1.50012e-11
160	69247	1.54239e-11		69620	1.53413e-11		69909	1.52778e-11		71197	1.50015e-11
160	69247	1.54239e-11		69620	1.53413e-11		69910	1.52776e-11		71198	1.50012e-11
160	69246	1.54241e-11		69620	1.53413e-11		69910	1.52776e-11		71198	1.50012e-11
160	69247	1.54239e-11		69620	1.53413e-11		69909	1.52778e-11		71198	1.50012e-11
160	69246	1.54241e-11		69620	1.53413e-11		69910	1.52776e-11		71198	1.50012e-11
160	69246	1.54241e-11		69620	1.53413e-11		69909	1.52778e-11		71198	1.50012e-11
160	69246	1.54241e-11		69620	1.53413e-11		69910	1.52776e-11		71197	1.50015e-11
160	69246	1.54241e-11		69621	1.5341e-11		69909	1.52778e-11		71198	1.50012e-11
160	69246	1.54241e-11		69621	1.5341e-11		69910	1.52776e-11		71197	1.50015e-11
160	69247	1.54239e-11		69622	1.53408e-11		69910	1.52776e-11		71198	1.50012e-11
160	69247	1.54239e-11		69621	1.5341e-11		69909	1.52778e-11		71197	1.50015e-11
160	69247	1.54239e-11		69621	1.5341e-11		69910	1.52776e-11		71198	1.50012e-11
160	69246	1.54241e-11		69621	1.5341e-11		69909	1.52778e-11		71197	1.50015e-11
160	69246	1.54241e-11		69621	1.5341e-11		69909	1.52778e-11		71198	1.50012e-11
140	69247	1.54239e-11		69620	1.53413e-11		69910	1.52776e-11		71196	1.50017e-11
140	69247	1.54239e-11		69620	1.53413e-11		69911	1.52774e-11		71197	1.50015e-11
140	69246	1.54241e-11		69620	1.53413e-11		69910	1.52776e-11		71197	1.50015e-11
140	69245	1.54243e-11		69620	1.53413e-11		69910	1.52776e-11		71196	1.50017e-11
140	69245	1.54243e-11		69620	1.53413e-11		69910	1.52776e-11		71197	1.50015e-11
140	69246	1.54241e-11		69620	1.53413e-11		69910	1.52776e-11		71196	1.50017e-11
140	69245	1.54243e-11		69621	1.5341e-11		69911	1.52774e-11		71196	1.50017e-11
140	69246	1.54241e-11		69620	1.53413e-11		69910	1.52776e-11		71197	1.50015e-11
140	69246	1.54241e-11		69621	1.5341e-11		69910	1.52776e-11		71197	1.50015e-11
140	69245	1.54243e-11		69621	1.5341e-11		69910	1.52776e-11		71197	1.50015e-11
140	69246	1.54241e-11		69621	1.5341e-11		69910	1.52776e-11		71197	1.50015e-11
140	69246	1.54241e-11		69621	1.5341e-11		69910	1.52776e-11		71197	1.50015e-11
140	69246	1.54241e-11		69620	1.53413e-11		69910	1.52776e-11		71197	1.50015e-11
140	69245	1.54243e-11		69620	1.53413e-11		69910	1.52776e-11		71196	1.50017e-11
140	69245	1.54243e-11		69620	1.53413e-11		69910	1.52776e-11		71197	1.50015e-11
140	69244	1.54246e-11		69621	1.5341e-11		69910	1.52776e-11		71196	1.50017e-11
140	69245	1.54243e-11		69621	1.5341e-11		69910	1.52776e-11		71197	1.50015e-11
140	69245	1.54243e-11		69620	1.53413e-11		69911	1.52774e-11		71197	1.50015e-11
140	69246	1.54241e-11		69620	1.53413e-11		69910	1.52776e-11		71197	1.50015e-11
140	69244	1.54246e-11		69620	1.53413e-11		69911	1.52774e-11		71196	1.50017e-11
120	69245	1.54243e-11		69619	1.53415e-11		69909	1.52778e-11		71195	1.50019e-11
120	69245	1.54243e-11		69619	1.53415e-11		69911	1.52774e-11		71196	1.50017e-11
120	69245	1.54243e-11		69619	1.53415e-11		69910	1.52776e-11		71195	1.50019e-11
120	69244	1.54246e-11		69620	1.53413e-11		69910	1.52776e-11		71196	1.50017e-11
120	69244	1.54246e-11		69620	1.53413e-11		69909	1.52778e-11		71196	1.50017e-11
120	69244	1.54246e-11		69619	1.53415e-11		69910	1.52776e-11		71195	1.50019e-11
120	69245	1.54243e-11		69619	1.53415e-11		69909	1.52778e-11		71196	1.50017e-11
120	69244	1.54246e-11		69619	1.53415e-11		69910	1.52776e-11		71196	1.50017e-11
120	69245	1.54243e-11		69619	1.53415e-11		69909	1.52778e-11		71196	1.50017e-11
120	69244	1.54246e-11		69619	1.53415e-11		69910	1.52776e-11		71196	1.50017e-11
120	69246	1.54241e-11		69619	1.53415e-11		69910	1.52776e-11		71196	1.50017e-11
120	69245	1.54243e-11		69619	1.53415e-11		69910	1.52776e-11		71195	1.50019e-11
120	69244	1.54246e-11		69618	1.53417e-11		69910	1.52776e-11		71195	1.50019e-11
120	69245	1.54243e-11		69620	1.53413e-11		69909	1.52778e-11		71196	1.50017e-11
120	69244	1.54246e-11		69619	1.53415e-11		69910	1.52776e-11		71195	1.50019e-11
120	69244	1.54246e-11		69618	1.53417e-11		69910	1.52776e-11		71195	1.50019e-11
120	69244	1.54246e-11		69619	1.53415e-11		69910	1.52776e-11		71196	1.50017e-11
120	69243	1.54248e-11		69619	1.53415e-11		69910	1.52776e-11		71195	1.50019e-11
120	69244	1.54246e-11		69619	1.53415e-11		69910	1.52776e-11		71195	1.50019e-11
120	69244	1.54246e-11		69619	1.53415e-11		69910	1.52776e-11		71195	1.50019e-11
100	69242	1.5425e-11		69617	1.53419e-11		69909	1.52778e-11		71192	1.50025e-11
100	69243	1.54248e-11		69616	1.53421e-11		69909	1.52778e-11		71193	1.50023e-11
100	69243	1.54248e-11		69616	1.53421e-11		69909	1.52778e-11		71193	1.50023e-11
100	69243	1.54248e-11		69616	1.53421e-11		69908	1.52781e-11		71193	1.50023e-11
100	69242	1.5425e-11		69616	1.53421e-11		69909	1.52778e-11		71193	1.50023e-11
100	69242	1.5425e-11		69617	1.53419e-11		69908	1.52781e-11		71193	1.50023e-11
100	69242	1.5425e-11		69617	1.53419e-11		69907	1.52783e-11		71193	1.50023e-11
100	69243	1.54248e-11		69617	1.53419e-11		69908	1.52781e-11		71192	1.50025e-11
100	69243	1.54248e-11		69616	1.53421e-11		69909	1.52778e-11		71194	1.50021e-11
100	69243	1.54248e-11		69616	1.53421e-11		69908	1.52781e-11		71193	1.50023e-11
100	69242	1.5425e-11		69616	1.53421e-11		69909	1.52778e-11		71193	1.50023e-11
100	69242	1.5425e-11		69616	1.53421e-11		69908	1.52781e-11		71192	1.50025e-11
100	69242	1.5425e-11		69617	1.53419e-11		69909	1.52778e-11		71192	1.50025e-11
100	69243	1.54248e-11		69617	1.53419e-11		69908	1.52781e-11		71192	1.50025e-11
100	69243	1.54248e-11		69617	1.53419e-11		69907	1.52783e-11		71193	1.50023e-11
100	69242	1.5425e-11		69617	1.53419e-11		69908	1.52781e-11		71193	1.50023e-11
100	69242	1.5425e-11		69617	1.53419e-11		69909	1.52778e-11		71192	1.50025e-11
100	69242	1.5425e-11		69618	1.53417e-11		69908	1.52781e-11		71192	1.50025e-11
100	69243	1.54248e-11		69618	1.53417e-11		69908	1.52781e-11		71192	1.50025e-11
100	69242	1.5425e-11		69617	1.53419e-11		69908	1.52781e-11		71192	1.50025e-11
80	69238	1.54259e-11		69615	1.53424e-11		69905	1.52787e-11		71188	1.50034e-11
80	69238	1.54259e-11		69614	1.53426e-11		69905	1.52787e-11		71188	1.50034e-11
80	69238	1.54259e-11		69614	1.53426e-11		69905	1.52787e-11		71189	1.50031e-11
80	69239	1.54257e-11		69613	1.53428e-11		69905	1.52787e-11		71189	1.50031e-11
80	69238	1.54259e-11		69614	1.53426e-11		69904	1.52789e-11		71189	1.50031e-11
80	69238	1.54259e-11		69613	1.53428e-11		69905	1.52787e-11		71189	1.50031e-11
80	69238	1.54259e-11		69613	1.53428e-11		69905	1.52787e-11		71188	1.50034e-11
80	69238	1.54259e-11		69613	1.53428e-11		69904	1.52789e-11		71189	1.50031e-11
80	69238	1.54259e-11		69613	1.53428e-11		69904	1.52789e-11		71188	1.50034e-11
80	69238	1.54259e-11		69613	1.53428e-11		69904	1.52789e-11		71189	1.50031e-11
80	69238	1.54259e-11		69613	1.53428e-11		69904	1.52789e-11		71188	1.50034e-11
80	69238	1.54259e-11		69613	1.53428e-11		69905	1.52787e-11		71189	1.50031e-11
80	69238	1.54259e-11		69613	1.53428e-11		69905	1.52787e-11		71189	1.50031e-11
80	69238	1.54259e-11		69613	1.53428e-11		69904	1.52789e-11		71188	1.50034e-11
80	69238	1.54259e-11		69613	1.53428e-11		69904	1.52789e-11		71188	1.50034e-11
80	69238	1.54259e-11		69613	1.53428e-11		69903	1.52792e-11		71188	1.50034e-11
80	69238	1.54259e-11		69613	1.53428e-11		69904	1.52789e-11		71188	1.50034e-11
80	69238	1.54259e-11		69612	1.5343e-11		69904	1.52789e-11		71188	1.50034e-11
80	69238	1.54259e-11		69612	1.5343e-11		69904	1.52789e-11		71189	1.50031e-11
80	69237	1.54261e-11		69612	1.5343e-11		69904	1.52789e-11		71188	1.50034e-11
60	69226	1.54286e-11		69602	1.53452e-11		69895	1.52809e-11		71176	1.50059e-11
60	69227	1.54284e-11		69601	1.53455e-11		69894	1.52811e-11		71177	1.50057e-11
60	69227	1.54284e-11		69601	1.53455e-11		69894	1.52811e-11		71177	1.50057e-11
60	69228	1.54281e-11		69601	1.53455e-11		69894	1.52811e-11		71177	1.50057e-11
60	69227	1.54284e-11		69601	1.53455e-11		69894	1.52811e-11		71177	1.50057e-11
60	69227	1.54284e-11		69600	1.53457e-11		69892	1.52816e-11		71177	1.50057e-11
60	69227	1.54284e-11		69599	1.53459e-11		69892	1.52816e-11		71176	1.50059e-11
60	69227	1.54284e-11		69599	1.53459e-11		69893	1.52813e-11		71176	1.50059e-11
60	69226	1.54286e-11		69600	1.53457e-11		69893	1.52813e-11		71176	1.50059e-11
60	69227	1.54284e-11		69600	1.53457e-11		69891	1.52818e-11		71175	1.50061e-11
60	69227	1.54284e-11		69600	1.53457e-11		69893	1.52813e-11		71175	1.50061e-11
60	69226	1.54286e-11		69600	1.53457e-11		69892	1.52816e-11		71175	1.50061e-11
60	69226	1.54286e-11		69599	1.53459e-11		69892	1.52816e-11		71175	1.50061e-11
60	69227	1.54284e-11		69599	1.53459e-11		69893	1.52813e-11		71175	1.50061e-11
60	69227	1.54284e-11		69600	1.53457e-11		69892	1.52816e-11		71174	1.50063e-11
60	69227	1.54284e-11		69599	1.53459e-11		69891	1.52818e-11		71175	1.50061e-11
60	69227	1.54284e-11		69599	1.53459e-11		69892	1.52816e-11		71173	1.50065e-11
60	69227	1.54284e-11		69600	1.53457e-11		69892	1.52816e-11		71174	1.50063e-11
60	69227	1.54284e-11		69600	1.53457e-11		69892	1.52816e-11		71175	1.50061e-11
60	69227	1.54284e-11		69600	1.53457e-11		69891	1.52818e-11		71174	1.50063e-11
40	69198	1.54348e-11		69553	1.5356e-11		69864	1.52877e-11		71155	1.50103e-11
40	69191	1.54364e-11		69553	1.5356e-11		69864	1.52877e-11		71145	1.50124e-11
40	69194	1.54357e-11		69553	1.5356e-11		69864	1.52877e-11		71145	1.50124e-11
40	69194	1.54357e-11		69553	1.5356e-11		69863	1.52879e-11		71145	1.50124e-11
40	69193	1.54359e-11		69554	1.53558e-11		69864	1.52877e-11		71144	1.50126e-11
40	69194	1.54357e-11		69553	1.5356e-11		69864	1.52877e-11		71142	1.50131e-11
40	69195	1.54355e-11		69552	1.53563e-11		69863	1.52879e-11		71143	1.50128e-11
40	69195	1.54355e-11		69553	1.5356e-11		69864	1.52877e-11		71142	1.50131e-11
40	69196	1.54353e-11		69553	1.5356e-11		69864	1.52877e-11		71142	1.50131e-11
40	69194	1.54357e-11		69553	1.5356e-11		69864	1.52877e-11		71143	1.50128e-11
40	69193	1.54359e-11		69553	1.5356e-11		69863	1.52879e-11		71144	1.50126e-11
40	69193	1.54359e-11		69553	1.5356e-11		69864	1.52877e-11		71145	1.50124e-11
40	69194	1.54357e-11		69553	1.5356e-11		69864	1.52877e-11		71144	1.50126e-11
40	69194	1.54357e-11		69553	1.5356e-11		69863	1.52879e-11		71144	1.50126e-11
40	69193	1.54359e-11		69552	1.53563e-11		69864	1.52877e-11		71143	1.50128e-11
40	69193	1.54359e-11		69553	1.5356e-11		69864	1.52877e-11		71143	1.50128e-11
40	69194	1.54357e-11		69553	1.5356e-11		69864	1.52877e-11		71143	1.50128e-11
40	69195	1.54355e-11		69553	1.5356e-11		69864	1.52877e-11		71143	1.50128e-11
40	69193	1.54359e-11		69553	1.5356e-11		69864	1.52877e-11		71142	1.50131e-11
40	69193	1.54359e-11		69553	1.5356e-11		69864	1.52877e-11		71143	1.50128e-11
30	69153	1.54449e-11		69488	1.53704e-11		69817	1.5298e-11		71073	1.50276e-11
30	69149	1.54458e-11		69441	1.53808e-11		69811	1.52993e-11		71053	1.50319e-11
30	69150	1.54455e-11		69448	1.53793e-11		69812	1.52991e-11		71055	1.50314e-11
30	69151	1.54453e-11		69448	1.53793e-11		69814	1.52986e-11		71058	1.50308e-11
30	69154	1.54446e-11		69448	1.53793e-11		69810	1.52995e-11		71059	1.50306e-11
30	69153	1.54449e-11		69447	1.53795e-11		69808	1.52999e-11		71060	1.50304e-11
30	69155	1.54444e-11		69448	1.53793e-11		69806	1.53004e-11		71058	1.50308e-11
30	69157	1.5444e-11		69448	1.53793e-11		69803	1.5301e-11		71060	1.50304e-11
30	69157	1.5444e-11		69448	1.53793e-11		69803	1.5301e-11		71060	1.50304e-11
30	69156	1.54442e-11		69447	1.53795e-11		69799	1.53019e-11		71061	1.50302e-11
30	69154	1.54446e-11		69447	1.53795e-11		69793	1.53032e-11		71060	1.50304e-11
30	69158	1.54437e-11		69447	1.53795e-11		69792	1.53035e-11		71059	1.50306e-11
30	69160	1.54433e-11		69447	1.53795e-11		69793	1.53032e-11		71058	1.50308e-11
30	69158	1.54437e-11		69447	1.53795e-11		69793	1.53032e-11		71057	1.5031e-11
30	69156	1.54442e-11		69448	1.53793e-11		69792	1.53035e-11		71057	1.5031e-11
30	69156	1.54442e-11		69448	1.53793e-11		69793	1.53032e-11		71058	1.50308e-11
30	69157	1.5444e-11		69448	1.53793e-11		69793	1.53032e-11		71060	1.50304e-11
30	69157	1.5444e-11		69448	1.53793e-11		69792	1.53035e-11		71059	1.50306e-11
30	69159	1.54435e-11		69448	1.53793e-11		69794	1.5303e-11		71059	1.50306e-11
30	69161	1.54431e-11		69448	1.53793e-11		69793	1.53032e-11		71060	1.50304e-11
20	69035	1.54713e-11		69063	1.5465e-11		69646	1.53355e-11		70795	1.50866e-11
20	69004	1.54782e-11		69092	1.54585e-11		69622	1.53408e-11		70766	1.50928e-11
20	68998	1.54796e-11		69106	1.54554e-11		69620	1.53413e-11		70777	1.50905e-11
20	68994	1.54805e-11		69128	1.54505e-11		69622	1.53408e-11		70780	1.50898e-11
20	69004	1.54782e-11		69135	1.54489e-11		69626	1.53399e-11		70780	1.50898e-11
20	69012	1.54764e-11		69171	1.54408e-11		69618	1.53417e-11		70794	1.50869e-11
20	69006	1.54778e-11		69161	1.54431e-11		69620	1.53413e-11		70790	1.50877e-11
20	69005	1.5478e-11		69161	1.54431e-11		69624	1.53404e-11		70792	1.50873e-11
20	69009	1.54771e-11		69159	1.54435e-11		69623	1.53406e-11		70793	1.50871e-11
20	69005	1.5478e-11		69169	1.54413e-11		69618	1.53417e-11		70796	1.50864e-11
20	69006	1.54778e-11		69172	1.54406e-11		69621	1.5341e-11		70798	1.5086e-11
20	69012	1.54764e-11		69172	1.54406e-11		69614	1.53426e-11		70795	1.50866e-11
20	69024	1.54737e-11		69180	1.54388e-11		69610	1.53435e-11		70796	1.50864e-11
20	69018	1.54751e-11		69194	1.54357e-11		69606	1.53444e-11		70782	1.50894e-11
20	69007	1.54775e-11		69186	1.54375e-11		69598	1.53461e-11		70782	1.50894e-11
20	69013	1.54762e-11		69180	1.54388e-11		69598	1.53461e-11		70780	1.50898e-11
20	69014	1.5476e-11		69165	1.54422e-11		69596	1.53466e-11		70773	1.50913e-11
20	69013	1.54762e-11		69193	1.54359e-11		69610	1.53435e-11		70769	1.50922e-11
20	69017	1.54753e-11		69199	1.54346e-11		69606	1.53444e-11		70774	1.50911e-11
20	69024	1.54737e-11		69211	1.54319e-11		69611	1.53432e-11		70781	1.50896e-11
10	68403	1.56142e-11		68611	1.55669e-11		69089	1.54592e-11		70344	1.51834e-11
10	68465	1.56001e-11		68683	1.55506e-11		68894	1.55029e-11		70258	1.5202e-11
10	68445	1.56046e-11		68684	1.55503e-11		68823	1.55189e-11		70289	1.51952e-11
10	68505	1.5591e-11		68699	1.55469e-11		68764	1.55322e-11		70324	1.51877e-11
10	68557	1.55791e-11		68770	1.55309e-11		68870	1.55083e-11		70368	1.51782e-11
10	68523	1.55869e-11		68784	1.55277e-11		68896	1.55025e-11		70391	1.51732e-11
10	68534	1.55844e-11		68832	1.55169e-11		68835	1.55162e-11		70382	1.51752e-11
10	68602	1.55689e-11		68865	1.55095e-11		68862	1.55101e-11		70404	1.51704e-11
10	68570	1.55762e-11		68721	1.5542e-11		68868	1.55088e-11		70400	1.51713e-11
10	68538	1.55835e-11		68461	1.5601e-11		68910	1.54993e-11		70382	1.51752e-11
10	68543	1.55823e-11		68459	1.56014e-11		68911	1.54991e-11		70377	1.51762e-11
10	68544	1.55821e-11		68472	1.55985e-11		68874	1.55074e-11		70381	1.51754e-11
10	68536	1.55839e-11		68521	1.55873e-11		68840	1.55151e-11		70419	1.51672e-11
10	68541	1.55828e-11		68523	1.55869e-11		68853	1.55122e-11		70433	1.51642e-11
10	68544	1.55821e-11		68550	1.55807e-11		68845	1.5514e-11		70431	1.51646e-11
10	68505	1.5591e-11		68555	1.55796e-11		68844	1.55142e-11		70447	1.51612e-11
10	68517	1.55882e-11		68597	1.55701e-11		68835	1.55162e-11		70444	1.51618e-11
10	68487	1.55951e-11		68519	1.55878e-11		68816	1.55205e-11		70447	1.51612e-11
10	68465	1.56001e-11		68455	1.56023e-11		68774	1.553e-11		70455	1.51594e-11
10	68427	1.56087e-11		68489	1.55946e-11		68789	1.55266e-11		70459	1.51586e-11
plus-200	69235	1.54266e-11		69614	1.53426e-11		69839	1.52932e-11		71178	1.50055e-11
plus-200	69238	1.54259e-11		69614	1.53426e-11		69900	1.52798e-11		71187	1.50036e-11
plus-200	69239	1.54257e-11		69614	1.53426e-11		69907	1.52783e-11		71187	1.50036e-11
plus-200	69239	1.54257e-11		69614	1.53426e-11		69909	1.52778e-11		71187	1.50036e-11
plus-200	69239	1.54257e-11		69614	1.53426e-11		69909	1.52778e-11		71188	1.50034e-11
plus-200	69239	1.54257e-11		69614	1.53426e-11		69909	1.52778e-11		71189	1.50031e-11
plus-200	69240	1.54255e-11		69615	1.53424e-11		69909	1.52778e-11		71188	1.50034e-11
plus-200	69240	1.54255e-11		69614	1.53426e-11		69910	1.52776e-11		71189	1.50031e-11
plus-200	69240	1.54255e-11		69614	1.53426e-11		69910	1.52776e-11		71188	1.50034e-11
plus-200	69240	1.54255e-11		69614	1.53426e-11		69909	1.52778e-11		71188	1.50034e-11
plus-200	69239	1.54257e-11		69614	1.53426e-11		69910	1.52776e-11		71189	1.50031e-11
plus-200	69239	1.54257e-11		69614	1.53426e-11		69909	1.52778e-11		71188	1.50034e-11
plus-200	69239	1.54257e-11		69614	1.53426e-11		69910	1.52776e-11		71189	1.50031e-11
plus-200	69239	1.54257e-11		69614	1.53426e-11		69909	1.52778e-11		71189	1.50031e-11
plus-200	69239	1.54257e-11		69614	1.53426e-11		69910	1.52776e-11		71189	1.50031e-11
plus-200	69239	1.54257e-11		69614	1.53426e-11		69910	1.52776e-11		71189	1.50031e-11
plus-200	69239	1.54257e-11		69613	1.53428e-11		69910	1.52776e-11		71189	1.50031e-11
plus-200	69239	1.54257e-11		69614	1.53426e-11		69910	1.52776e-11		71189	1.50031e-11
plus-200	69239	1.54257e-11		69614	1.53426e-11		69909	1.52778e-11		71188	1.50034e-11
plus-200	69238	1.54259e-11		69614	1.53426e-11		69910	1.52776e-11		71189	1.50031e-11

## Sheet: 8x8_raw_data
distance	node A freq.	node A cap		node B freq.	node B cap		node C freq.	node C cap		node D freq.	node D cap
plus-200	63005	1.6952e-11		60254	1.77259e-11		61336	1.74132e-11		63729	1.67594e-11
plus-200	63004	1.69522e-11		60254	1.77259e-11		61336	1.74132e-11		63728	1.67596e-11
plus-200	63003	1.69525e-11		60255	1.77256e-11		61336	1.74132e-11		63727	1.67599e-11
plus-200	63004	1.69522e-11		60254	1.77259e-11		61336	1.74132e-11		63727	1.67599e-11
plus-200	63004	1.69522e-11		60254	1.77259e-11		61335	1.74135e-11		63726	1.67602e-11
plus-200	63003	1.69525e-11		60253	1.77262e-11		61333	1.74141e-11		63726	1.67602e-11
plus-200	63001	1.6953e-11		60253	1.77262e-11		61333	1.74141e-11		63725	1.67604e-11
plus-200	63000	1.69533e-11		60252	1.77265e-11		61333	1.74141e-11		63726	1.67602e-11
plus-200	62998	1.69539e-11		60253	1.77262e-11		61333	1.74141e-11		63727	1.67599e-11
plus-200	62999	1.69536e-11		60253	1.77262e-11		61333	1.74141e-11		63726	1.67602e-11
plus-200	63000	1.69533e-11		60253	1.77262e-11		61334	1.74138e-11		63726	1.67602e-11
plus-200	63001	1.6953e-11		60253	1.77262e-11		61334	1.74138e-11		63725	1.67604e-11
plus-200	63001	1.6953e-11		60254	1.77259e-11		61334	1.74138e-11		63726	1.67602e-11
plus-200	63002	1.69528e-11		60254	1.77259e-11		61334	1.74138e-11		63726	1.67602e-11
plus-200	63001	1.6953e-11		60253	1.77262e-11		61333	1.74141e-11		63726	1.67602e-11
plus-200	63001	1.6953e-11		60253	1.77262e-11		61333	1.74141e-11		63726	1.67602e-11
plus-200	63000	1.69533e-11		60253	1.77262e-11		61333	1.74141e-11		63727	1.67599e-11
plus-200	63000	1.69533e-11		60253	1.77262e-11		61333	1.74141e-11		63726	1.67602e-11
plus-200	63000	1.69533e-11		60252	1.77265e-11		61334	1.74138e-11		63726	1.67602e-11
plus-200	63000	1.69533e-11		60253	1.77262e-11		61333	1.74141e-11		63726	1.67602e-11
200	63000	1.69533e-11		60254	1.77259e-11		61333	1.74141e-11		63726	1.67602e-11
200	62999	1.69536e-11		60254	1.77259e-11		61333	1.74141e-11		63725	1.67604e-11
200	62999	1.69536e-11		60252	1.77265e-11		61333	1.74141e-11		63726	1.67602e-11
200	62999	1.69536e-11		60252	1.77265e-11		61332	1.74144e-11		63726	1.67602e-11
200	62999	1.69536e-11		60253	1.77262e-11		61332	1.74144e-11		63725	1.67604e-11
200	62998	1.69539e-11		60253	1.77262e-11		61331	1.74147e-11		63726	1.67602e-11
200	62999	1.69536e-11		60252	1.77265e-11		61332	1.74144e-11		63725	1.67604e-11
200	62998	1.69539e-11		60252	1.77265e-11		61331	1.74147e-11		63725	1.67604e-11
200	62998	1.69539e-11		60253	1.77262e-11		61332	1.74144e-11		63725	1.67604e-11
200	62998	1.69539e-11		60253	1.77262e-11		61331	1.74147e-11		63726	1.67602e-11
200	62998	1.69539e-11		60252	1.77265e-11		61331	1.74147e-11		63726	1.67602e-11
200	62999	1.69536e-11		60252	1.77265e-11		61332	1.74144e-11		63725	1.67604e-11
200	62998	1.69539e-11		60252	1.77265e-11		61331	1.74147e-11		63726	1.67602e-11
200	62998	1.69539e-11		60252	1.77265e-11		61330	1.74149e-11		63725	1.67604e-11
200	62998	1.69539e-11		60253	1.77262e-11		61330	1.74149e-11		63725	1.67604e-11
200	62997	1.69541e-11		60253	1.77262e-11		61330	1.74149e-11		63726	1.67602e-11
200	62997	1.69541e-11		60252	1.77265e-11		61331	1.74147e-11		63725	1.67604e-11
200	62995	1.69547e-11		60252	1.77265e-11		61331	1.74147e-11		63726	1.67602e-11
200	62998	1.69539e-11		60252	1.77265e-11		61330	1.74149e-11		63725	1.67604e-11
200	62997	1.69541e-11		60251	1.77268e-11		61330	1.74149e-11		63725	1.67604e-11
180	62997	1.69541e-11		60252	1.77265e-11		61329	1.74152e-11		63725	1.67604e-11
180	62997	1.69541e-11		60252	1.77265e-11		61328	1.74155e-11		63725	1.67604e-11
180	62996	1.69544e-11		60251	1.77268e-11		61329	1.74152e-11		63725	1.67604e-11
180	62997	1.69541e-11		60252	1.77265e-11		61328	1.74155e-11		63723	1.6761e-11
180	62998	1.69539e-11		60251	1.77268e-11		61329	1.74152e-11		63724	1.67607e-11
180	62998	1.69539e-11		60251	1.77268e-11		61328	1.74155e-11		63724	1.67607e-11
180	62997	1.69541e-11		60251	1.77268e-11		61327	1.74158e-11		63725	1.67604e-11
180	62997	1.69541e-11		60251	1.77268e-11		61328	1.74155e-11		63724	1.67607e-11
180	62996	1.69544e-11		60252	1.77265e-11		61328	1.74155e-11		63724	1.67607e-11
180	62996	1.69544e-11		60252	1.77265e-11		61327	1.74158e-11		63724	1.67607e-11
180	62996	1.69544e-11		60251	1.77268e-11		61328	1.74155e-11		63724	1.67607e-11
180	62996	1.69544e-11		60251	1.77268e-11		61328	1.74155e-11		63724	1.67607e-11
180	62997	1.69541e-11		60252	1.77265e-11		61328	1.74155e-11		63724	1.67607e-11
180	62997	1.69541e-11		60252	1.77265e-11		61326	1.74161e-11		63724	1.67607e-11
180	62996	1.69544e-11		60251	1.77268e-11		61327	1.74158e-11		63724	1.67607e-11
180	62997	1.69541e-11		60251	1.77268e-11		61328	1.74155e-11		63724	1.67607e-11
180	62997	1.69541e-11		60252	1.77265e-11		61326	1.74161e-11		63725	1.67604e-11
180	62997	1.69541e-11		60251	1.77268e-11		61327	1.74158e-11		63724	1.67607e-11
180	62996	1.69544e-11		60251	1.77268e-11		61327	1.74158e-11		63724	1.67607e-11
180	62995	1.69547e-11		60251	1.77268e-11		61326	1.74161e-11		63725	1.67604e-11
160	62995	1.69547e-11		60251	1.77268e-11		61325	1.74164e-11		63724	1.67607e-11
160	62996	1.69544e-11		60250	1.77271e-11		61325	1.74164e-11		63723	1.6761e-11
160	62994	1.69549e-11		60250	1.77271e-11		61326	1.74161e-11		63724	1.67607e-11
160	62995	1.69547e-11		60250	1.77271e-11		61325	1.74164e-11		63724	1.67607e-11
160	62995	1.69547e-11		60250	1.77271e-11		61325	1.74164e-11		63722	1.67612e-11
160	62995	1.69547e-11		60250	1.77271e-11		61325	1.74164e-11		63724	1.67607e-11
160	62996	1.69544e-11		60250	1.77271e-11		61325	1.74164e-11		63724	1.67607e-11
160	62994	1.69549e-11		60250	1.77271e-11		61326	1.74161e-11		63723	1.6761e-11
160	62995	1.69547e-11		60250	1.77271e-11		61326	1.74161e-11		63723	1.6761e-11
160	62995	1.69547e-11		60250	1.77271e-11		61325	1.74164e-11		63723	1.6761e-11
160	62996	1.69544e-11		60250	1.77271e-11		61325	1.74164e-11		63723	1.6761e-11
160	62995	1.69547e-11		60250	1.77271e-11		61326	1.74161e-11		63722	1.67612e-11
160	62996	1.69544e-11		60250	1.77271e-11		61325	1.74164e-11		63723	1.6761e-11
160	62995	1.69547e-11		60250	1.77271e-11		61325	1.74164e-11		63724	1.67607e-11
160	62995	1.69547e-11		60249	1.77274e-11		61326	1.74161e-11		63723	1.6761e-11
160	62995	1.69547e-11		60249	1.77274e-11		61325	1.74164e-11		63723	1.6761e-11
160	62995	1.69547e-11		60249	1.77274e-11		61326	1.74161e-11		63722	1.67612e-11
160	62995	1.69547e-11		60249	1.77274e-11		61326	1.74161e-11		63723	1.6761e-11
160	62995	1.69547e-11		60249	1.77274e-11		61325	1.74164e-11		63723	1.6761e-11
160	62995	1.69547e-11		60249	1.77274e-11		61325	1.74164e-11		63722	1.67612e-11
140	62994	1.69549e-11		60247	1.7728e-11		61326	1.74161e-11		63722	1.67612e-11
140	62995	1.69547e-11		60247	1.7728e-11		61325	1.74164e-11		63720	1.67618e-11
140	62992	1.69555e-11		60247	1.7728e-11		61325	1.74164e-11		63721	1.67615e-11
140	62994	1.69549e-11		60247	1.7728e-11		61326	1.74161e-11		63721	1.67615e-11
140	62993	1.69552e-11		60247	1.7728e-11		61326	1.74161e-11		63721	1.67615e-11
140	62992	1.69555e-11		60247	1.7728e-11		61325	1.74164e-11		63722	1.67612e-11
140	62992	1.69555e-11		60247	1.7728e-11		61326	1.74161e-11		63721	1.67615e-11
140	62993	1.69552e-11		60248	1.77277e-11		61326	1.74161e-11		63721	1.67615e-11
140	62991	1.69557e-11		60248	1.77277e-11		61326	1.74161e-11		63721	1.67615e-11
140	62992	1.69555e-11		60248	1.77277e-11		61325	1.74164e-11		63720	1.67618e-11
140	62993	1.69552e-11		60248	1.77277e-11		61326	1.74161e-11		63722	1.67612e-11
140	62993	1.69552e-11		60247	1.7728e-11		61326	1.74161e-11		63721	1.67615e-11
140	62993	1.69552e-11		60246	1.77283e-11		61325	1.74164e-11		63721	1.67615e-11
140	62992	1.69555e-11		60247	1.7728e-11		61326	1.74161e-11		63721	1.67615e-11
140	62992	1.69555e-11		60247	1.7728e-11		61326	1.74161e-11		63721	1.67615e-11
140	62993	1.69552e-11		60246	1.77283e-11		61326	1.74161e-11		63721	1.67615e-11
140	62992	1.69555e-11		60247	1.7728e-11		61326	1.74161e-11		63721	1.67615e-11
140	62992	1.69555e-11		60247	1.7728e-11		61326	1.74161e-11		63720	1.67618e-11
140	62992	1.69555e-11		60246	1.77283e-11		61325	1.74164e-11		63720	1.67618e-11
140	62992	1.69555e-11		60246	1.77283e-11		61326	1.74161e-11		63721	1.67615e-11
120	62987	1.69568e-11		60244	1.77289e-11		61324	1.74167e-11		63718	1.67623e-11
120	62986	1.69571e-11		60243	1.77292e-11		61323	1.74169e-11		63716	1.67628e-11
120	62987	1.69568e-11		60244	1.77289e-11		61325	1.74164e-11		63717	1.67625e-11
120	62986	1.69571e-11		60243	1.77292e-11		61323	1.74169e-11		63717	1.67625e-11
120	62988	1.69565e-11		60243	1.77292e-11		61325	1.74164e-11		63717	1.67625e-11
120	62988	1.69565e-11		60244	1.77289e-11		61322	1.74172e-11		63718	1.67623e-11
120	62987	1.69568e-11		60244	1.77289e-11		61323	1.74169e-11		63717	1.67625e-11
120	62986	1.69571e-11		60242	1.77295e-11		61323	1.74169e-11		63718	1.67623e-11
120	62988	1.69565e-11		60243	1.77292e-11		61323	1.74169e-11		63716	1.67628e-11
120	62987	1.69568e-11		60243	1.77292e-11		61323	1.74169e-11		63717	1.67625e-11
120	62987	1.69568e-11		60244	1.77289e-11		61323	1.74169e-11		63717	1.67625e-11
120	62986	1.69571e-11		60243	1.77292e-11		61324	1.74167e-11		63718	1.67623e-11
120	62986	1.69571e-11		60243	1.77292e-11		61323	1.74169e-11		63716	1.67628e-11
120	62987	1.69568e-11		60243	1.77292e-11		61322	1.74172e-11		63717	1.67625e-11
120	62987	1.69568e-11		60243	1.77292e-11		61323	1.74169e-11		63717	1.67625e-11
120	62986	1.69571e-11		60243	1.77292e-11		61322	1.74172e-11		63717	1.67625e-11
120	62988	1.69565e-11		60243	1.77292e-11		61322	1.74172e-11		63716	1.67628e-11
120	62988	1.69565e-11		60242	1.77295e-11		61322	1.74172e-11		63717	1.67625e-11
120	62986	1.69571e-11		60242	1.77295e-11		61321	1.74175e-11		63717	1.67625e-11
120	62987	1.69568e-11		60243	1.77292e-11		61322	1.74172e-11		63716	1.67628e-11
100	62985	1.69574e-11		60234	1.77318e-11		61319	1.74181e-11		63715	1.67631e-11
100	62985	1.69574e-11		60235	1.77315e-11		61317	1.74186e-11		63714	1.67633e-11
100	62985	1.69574e-11		60235	1.77315e-11		61317	1.74186e-11		63714	1.67633e-11
100	62985	1.69574e-11		60235	1.77315e-11		61318	1.74184e-11		63714	1.67633e-11
100	62985	1.69574e-11		60235	1.77315e-11		61317	1.74186e-11		63714	1.67633e-11
100	62986	1.69571e-11		60235	1.77315e-11		61318	1.74184e-11		63714	1.67633e-11
100	62985	1.69574e-11		60235	1.77315e-11		61317	1.74186e-11		63714	1.67633e-11
100	62986	1.69571e-11		60235	1.77315e-11		61317	1.74186e-11		63714	1.67633e-11
100	62985	1.69574e-11		60236	1.77312e-11		61318	1.74184e-11		63713	1.67636e-11
100	62985	1.69574e-11		60234	1.77318e-11		61317	1.74186e-11		63714	1.67633e-11
100	62985	1.69574e-11		60234	1.77318e-11		61317	1.74186e-11		63714	1.67633e-11
100	62985	1.69574e-11		60235	1.77315e-11		61317	1.74186e-11		63713	1.67636e-11
100	62986	1.69571e-11		60235	1.77315e-11		61317	1.74186e-11		63714	1.67633e-11
100	62985	1.69574e-11		60233	1.77321e-11		61317	1.74186e-11		63715	1.67631e-11
100	62985	1.69574e-11		60236	1.77312e-11		61317	1.74186e-11		63714	1.67633e-11
100	62985	1.69574e-11		60235	1.77315e-11		61317	1.74186e-11		63713	1.67636e-11
100	62986	1.69571e-11		60234	1.77318e-11		61318	1.74184e-11		63713	1.67636e-11
100	62985	1.69574e-11		60234	1.77318e-11		61316	1.74189e-11		63713	1.67636e-11
100	62986	1.69571e-11		60235	1.77315e-11		61317	1.74186e-11		63713	1.67636e-11
100	62985	1.69574e-11		60234	1.77318e-11		61317	1.74186e-11		63714	1.67633e-11
80	62974	1.69603e-11		60230	1.7733e-11		61309	1.74209e-11		63707	1.67652e-11
80	62970	1.69614e-11		60229	1.77333e-11		61305	1.74221e-11		63703	1.67662e-11
80	62970	1.69614e-11		60229	1.77333e-11		61305	1.74221e-11		63703	1.67662e-11
80	62972	1.69609e-11		60229	1.77333e-11		61306	1.74218e-11		63702	1.67665e-11
80	62971	1.69611e-11		60229	1.77333e-11		61305	1.74221e-11		63702	1.67665e-11
80	62970	1.69614e-11		60229	1.77333e-11		61305	1.74221e-11		63703	1.67662e-11
80	62970	1.69614e-11		60229	1.77333e-11		61305	1.74221e-11		63703	1.67662e-11
80	62971	1.69611e-11		60229	1.77333e-11		61305	1.74221e-11		63703	1.67662e-11
80	62970	1.69614e-11		60229	1.77333e-11		61304	1.74223e-11		63703	1.67662e-11
80	62970	1.69614e-11		60229	1.77333e-11		61305	1.74221e-11		63703	1.67662e-11
80	62970	1.69614e-11		60229	1.77333e-11		61304	1.74223e-11		63703	1.67662e-11
80	62970	1.69614e-11		60229	1.77333e-11		61305	1.74221e-11		63703	1.67662e-11
80	62970	1.69614e-11		60229	1.77333e-11		61305	1.74221e-11		63702	1.67665e-11
80	62970	1.69614e-11		60229	1.77333e-11		61304	1.74223e-11		63702	1.67665e-11
80	62970	1.69614e-11		60229	1.77333e-11		61305	1.74221e-11		63702	1.67665e-11
80	62970	1.69614e-11		60229	1.77333e-11		61305	1.74221e-11		63703	1.67662e-11
80	62970	1.69614e-11		60230	1.7733e-11		61304	1.74223e-11		63702	1.67665e-11
80	62970	1.69614e-11		60229	1.77333e-11		61304	1.74223e-11		63702	1.67665e-11
80	62970	1.69614e-11		60229	1.77333e-11		61304	1.74223e-11		63702	1.67665e-11
80	62970	1.69614e-11		60229	1.77333e-11		61305	1.74221e-11		63701	1.67668e-11
60	62947	1.69676e-11		60213	1.7738e-11		61287	1.74272e-11		63685	1.6771e-11
60	62943	1.69687e-11		60195	1.77433e-11		61276	1.74303e-11		63673	1.67741e-11
60	62944	1.69684e-11		60194	1.77436e-11		61275	1.74306e-11		63670	1.67749e-11
60	62944	1.69684e-11		60193	1.77439e-11		61275	1.74306e-11		63669	1.67752e-11
60	62944	1.69684e-11		60195	1.77433e-11		61275	1.74306e-11		63670	1.67749e-11
60	62944	1.69684e-11		60196	1.7743e-11		61275	1.74306e-11		63669	1.67752e-11
60	62943	1.69687e-11		60196	1.7743e-11		61275	1.74306e-11		63668	1.67754e-11
60	62944	1.69684e-11		60196	1.7743e-11		61274	1.74309e-11		63668	1.67754e-11
60	62944	1.69684e-11		60196	1.7743e-11		61274	1.74309e-11		63668	1.67754e-11
60	62944	1.69684e-11		60197	1.77427e-11		61274	1.74309e-11		63668	1.67754e-11
60	62943	1.69687e-11		60197	1.77427e-11		61275	1.74306e-11		63668	1.67754e-11
60	62943	1.69687e-11		60196	1.7743e-11		61275	1.74306e-11		63668	1.67754e-11
60	62944	1.69684e-11		60196	1.7743e-11		61275	1.74306e-11		63668	1.67754e-11
60	62943	1.69687e-11		60195	1.77433e-11		61275	1.74306e-11		63668	1.67754e-11
60	62943	1.69687e-11		60196	1.7743e-11		61275	1.74306e-11		63667	1.67757e-11
60	62944	1.69684e-11		60195	1.77433e-11		61274	1.74309e-11		63667	1.67757e-11
60	62944	1.69684e-11		60196	1.7743e-11		61274	1.74309e-11		63667	1.67757e-11
60	62943	1.69687e-11		60194	1.77436e-11		61275	1.74306e-11		63667	1.67757e-11
60	62943	1.69687e-11		60195	1.77433e-11		61275	1.74306e-11		63668	1.67754e-11
60	62943	1.69687e-11		60197	1.77427e-11		61275	1.74306e-11		63669	1.67752e-11
40	62860	1.69911e-11		60120	1.77654e-11		61222	1.74457e-11		63605	1.67921e-11
40	62835	1.69978e-11		60090	1.77743e-11		61175	1.74591e-11		63568	1.68018e-11
40	62812	1.70041e-11		60089	1.77746e-11		61182	1.74571e-11		63569	1.68016e-11
40	62819	1.70022e-11		60089	1.77746e-11		61186	1.74559e-11		63572	1.68008e-11
40	62822	1.70014e-11		60089	1.77746e-11		61188	1.74554e-11		63569	1.68016e-11
40	62821	1.70016e-11		60089	1.77746e-11		61191	1.74545e-11		63566	1.68024e-11
40	62821	1.70016e-11		60090	1.77743e-11		61188	1.74554e-11		63567	1.68021e-11
40	62820	1.70019e-11		60089	1.77746e-11		61188	1.74554e-11		63566	1.68024e-11
40	62819	1.70022e-11		60089	1.77746e-11		61187	1.74556e-11		63565	1.68026e-11
40	62819	1.70022e-11		60089	1.77746e-11		61188	1.74554e-11		63563	1.68032e-11
40	62817	1.70027e-11		60089	1.77746e-11		61189	1.74551e-11		63564	1.68029e-11
40	62819	1.70022e-11		60090	1.77743e-11		61188	1.74554e-11		63564	1.68029e-11
40	62820	1.70019e-11		60089	1.77746e-11		61187	1.74556e-11		63560	1.68039e-11
40	62820	1.70019e-11		60089	1.77746e-11		61185	1.74562e-11		63559	1.68042e-11
40	62821	1.70016e-11		60089	1.77746e-11		61185	1.74562e-11		63558	1.68045e-11
40	62823	1.70011e-11		60089	1.77746e-11		61185	1.74562e-11		63553	1.68058e-11
40	62822	1.70014e-11		60089	1.77746e-11		61184	1.74565e-11		63553	1.68058e-11
40	62822	1.70014e-11		60089	1.77746e-11		61184	1.74565e-11		63550	1.68066e-11
40	62821	1.70016e-11		60089	1.77746e-11		61183	1.74568e-11		63541	1.6809e-11
40	62821	1.70016e-11		60089	1.77746e-11		61182	1.74571e-11		63540	1.68092e-11
30	62645	1.70494e-11		59950	1.78158e-11		61066	1.74902e-11		63455	1.68318e-11
30	62487	1.70925e-11		59892	1.78331e-11		60996	1.75103e-11		63353	1.68589e-11
30	62528	1.70813e-11		59910	1.78277e-11		60950	1.75235e-11		63367	1.68551e-11
30	62538	1.70786e-11		59949	1.78161e-11		60971	1.75175e-11		63382	1.68511e-11
30	62535	1.70794e-11		59949	1.78161e-11		60971	1.75175e-11		63372	1.68538e-11
30	62553	1.70745e-11		59950	1.78158e-11		60972	1.75172e-11		63370	1.68543e-11
30	62559	1.70728e-11		59949	1.78161e-11		60969	1.75181e-11		63365	1.68557e-11
30	62562	1.7072e-11		59950	1.78158e-11		60977	1.75158e-11		63363	1.68562e-11
30	62567	1.70706e-11		59949	1.78161e-11		60982	1.75143e-11		63357	1.68578e-11
30	62585	1.70657e-11		59949	1.78161e-11		60982	1.75143e-11		63356	1.68581e-11
30	62584	1.7066e-11		59950	1.78158e-11		60982	1.75143e-11		63356	1.68581e-11
30	62587	1.70652e-11		59949	1.78161e-11		60979	1.75152e-11		63355	1.68583e-11
30	62564	1.70715e-11		59949	1.78161e-11		60976	1.75161e-11		63356	1.68581e-11
30	62552	1.70747e-11		59950	1.78158e-11		60972	1.75172e-11		63356	1.68581e-11
30	62524	1.70824e-11		59954	1.78146e-11		60976	1.75161e-11		63365	1.68557e-11
30	62518	1.7084e-11		59954	1.78146e-11		60976	1.75161e-11		63372	1.68538e-11
30	62533	1.70799e-11		59951	1.78155e-11		60977	1.75158e-11		63368	1.68549e-11
30	62533	1.70799e-11		59951	1.78155e-11		60973	1.75169e-11		63367	1.68551e-11
30	62545	1.70766e-11		59950	1.78158e-11		60980	1.75149e-11		63370	1.68543e-11
30	62542	1.70775e-11		59950	1.78158e-11		60981	1.75146e-11		63377	1.68525e-11
20	61828	1.72747e-11		59601	1.79201e-11		60573	1.76326e-11		63147	1.69138e-11
20	61427	1.73874e-11		59367	1.79908e-11		60284	1.77171e-11		62737	1.70244e-11
20	61435	1.73852e-11		59276	1.80184e-11		60124	1.77643e-11		62664	1.70442e-11
20	61518	1.73617e-11		59307	1.8009e-11		60178	1.77483e-11		62694	1.70361e-11
20	61609	1.73361e-11		59341	1.79987e-11		60266	1.77224e-11		62713	1.70309e-11
20	61640	1.73274e-11		59355	1.79944e-11		60297	1.77133e-11		62684	1.70388e-11
20	61663	1.73209e-11		59371	1.79896e-11		60337	1.77016e-11		62686	1.70382e-11
20	61730	1.73021e-11		59362	1.79923e-11		60388	1.76866e-11		62705	1.70331e-11
20	61720	1.73049e-11		59360	1.79929e-11		60392	1.76854e-11		62707	1.70325e-11
20	61713	1.73069e-11		59368	1.79905e-11		60346	1.76989e-11		62708	1.70323e-11
20	61600	1.73386e-11		59361	1.79926e-11		60255	1.77256e-11		62704	1.70333e-11
20	61590	1.73414e-11		59372	1.79893e-11		60235	1.77315e-11		62686	1.70382e-11
20	61638	1.73279e-11		59372	1.79893e-11		60239	1.77304e-11		62660	1.70453e-11
20	61675	1.73175e-11		59347	1.79968e-11		60226	1.77342e-11		62647	1.70488e-11
20	61693	1.73125e-11		59333	1.80011e-11		60271	1.77209e-11		62677	1.70407e-11
20	61720	1.73049e-11		59366	1.79911e-11		60304	1.77112e-11		62592	1.70638e-11
20	61781	1.72878e-11		59382	1.79862e-11		60308	1.77101e-11		62577	1.70679e-11
20	61799	1.72828e-11		59352	1.79953e-11		60313	1.77086e-11		62582	1.70666e-11
20	61626	1.73313e-11		59350	1.79959e-11		60294	1.77142e-11		62601	1.70614e-11
20	61459	1.73784e-11		59330	1.8002e-11		60240	1.77301e-11		62563	1.70717e-11
10	60815	1.75624e-11		58146	1.83686e-11		59264	1.80221e-11		61300	1.74235e-11
10	59575	1.7928e-11		57286	1.86443e-11		58232	1.83414e-11		60483	1.76588e-11
10	59913	1.78268e-11		57209	1.86694e-11		58441	1.82758e-11		60814	1.75627e-11
10	60021	1.77948e-11		57535	1.85636e-11		58507	1.82552e-11		60807	1.75647e-11
10	60274	1.77201e-11		57565	1.8554e-11		58399	1.8289e-11		60591	1.76274e-11
10	60300	1.77124e-11		57574	1.85511e-11		58566	1.82368e-11		60802	1.75662e-11
10	60351	1.76975e-11		57641	1.85295e-11		58450	1.8273e-11		61015	1.75049e-11
10	60404	1.76819e-11		57778	1.84856e-11		57931	1.84367e-11		60851	1.7552e-11
10	60433	1.76734e-11		57762	1.84907e-11		57940	1.84339e-11		60795	1.75682e-11
10	60461	1.76653e-11		57286	1.86443e-11		58012	1.8411e-11		60717	1.75908e-11
10	59942	1.78182e-11		57106	1.87031e-11		57839	1.84661e-11		60891	1.75405e-11
10	59666	1.79006e-11		57140	1.8692e-11		58055	1.83974e-11		60931	1.7529e-11
10	59598	1.79211e-11		57371	1.86167e-11		58746	1.8181e-11		61089	1.74837e-11
10	59836	1.78498e-11		57529	1.85656e-11		58480	1.82637e-11		61022	1.75028e-11
10	59877	1.78375e-11		57598	1.85433e-11		58444	1.82749e-11		61011	1.7506e-11
10	59873	1.78387e-11		57515	1.85701e-11		58575	1.8234e-11		61245	1.74391e-11
10	60021	1.77948e-11		57408	1.86047e-11		58527	1.8249e-11		61204	1.74508e-11
10	60073	1.77793e-11		57069	1.87152e-11		58506	1.82555e-11		61189	1.74551e-11
10	60054	1.7785e-11		57343	1.86258e-11		58385	1.82934e-11		61047	1.74957e-11
10	60116	1.77666e-11		57367	1.8618e-11		58332	1.831e-11		60919	1.75324e-11
plus-200	62953	1.6966e-11		60237	1.77309e-11		61319	1.74181e-11		63708	1.67649e-11
plus-200	62969	1.69617e-11		60241	1.77298e-11		61318	1.74184e-11		63712	1.67639e-11
plus-200	62983	1.69579e-11		60241	1.77298e-11		61316	1.74189e-11		63714	1.67633e-11
plus-200	62986	1.69571e-11		60240	1.77301e-11		61316	1.74189e-11		63715	1.67631e-11
plus-200	62986	1.69571e-11		60240	1.77301e-11		61315	1.74192e-11		63714	1.67633e-11
plus-200	62985	1.69574e-11		60240	1.77301e-11		61316	1.74189e-11		63713	1.67636e-11
plus-200	62986	1.69571e-11		60241	1.77298e-11		61315	1.74192e-11		63713	1.67636e-11
plus-200	62986	1.69571e-11		60241	1.77298e-11		61315	1.74192e-11		63713	1.67636e-11
plus-200	62986	1.69571e-11		60241	1.77298e-11		61316	1.74189e-11		63713	1.67636e-11
plus-200	62986	1.69571e-11		60241	1.77298e-11		61316	1.74189e-11		63714	1.67633e-11
plus-200	62985	1.69574e-11		60240	1.77301e-11		61316	1.74189e-11		63714	1.67633e-11
plus-200	62985	1.69574e-11		60240	1.77301e-11		61315	1.74192e-11		63713	1.67636e-11
plus-200	62986	1.69571e-11		60240	1.77301e-11		61315	1.74192e-11		63714	1.67633e-11
plus-200	62986	1.69571e-11		60241	1.77298e-11		61316	1.74189e-11		63713	1.67636e-11
plus-200	62986	1.69571e-11		60240	1.77301e-11		61316	1.74189e-11		63713	1.67636e-11
plus-200	62986	1.69571e-11		60240	1.77301e-11		61316	1.74189e-11		63713	1.67636e-11
plus-200	62986	1.69571e-11		60240	1.77301e-11		61315	1.74192e-11		63713	1.67636e-11
plus-200	62986	1.69571e-11		60240	1.77301e-11		61316	1.74189e-11		63713	1.67636e-11
plus-200	62985	1.69574e-11		60240	1.77301e-11		61316	1.74189e-11		63714	1.67633e-11
plus-200	62986	1.69571e-11		60240	1.77301e-11		61316	1.74189e-11		63712	1.67639e-11

## Sheet: 16x16_raw_data
distance	node A freq.	node A cap		node B freq.	node B cap		node C freq.	node C cap		node D freq.	node D cap
plus-200	53042	2.01361e-11		52147	2.04817e-11		51734	2.06452e-11		53685	1.98949e-11
plus-200	53030	2.01407e-11		52157	2.04778e-11		51732	2.0646e-11		53682	1.9896e-11
plus-200	53024	2.01429e-11		52153	2.04793e-11		51732	2.0646e-11		53680	1.98968e-11
plus-200	53027	2.01418e-11		52167	2.04738e-11		51734	2.06452e-11		53680	1.98968e-11
plus-200	53031	2.01403e-11		52171	2.04723e-11		51736	2.06444e-11		53683	1.98957e-11
plus-200	53032	2.01399e-11		52170	2.04727e-11		51737	2.0644e-11		53685	1.98949e-11
plus-200	53033	2.01395e-11		52171	2.04723e-11		51737	2.0644e-11		53683	1.98957e-11
plus-200	53033	2.01395e-11		52172	2.04719e-11		51737	2.0644e-11		53685	1.98949e-11
plus-200	53034	2.01391e-11		52170	2.04727e-11		51738	2.06436e-11		53685	1.98949e-11
plus-200	53034	2.01391e-11		52170	2.04727e-11		51738	2.06436e-11		53685	1.98949e-11
plus-200	53033	2.01395e-11		52173	2.04715e-11		51737	2.0644e-11		53686	1.98946e-11
plus-200	53033	2.01395e-11		52172	2.04719e-11		51739	2.06432e-11		53685	1.98949e-11
plus-200	53035	2.01388e-11		52170	2.04727e-11		51739	2.06432e-11		53684	1.98953e-11
plus-200	53033	2.01395e-11		52171	2.04723e-11		51737	2.0644e-11		53685	1.98949e-11
plus-200	53034	2.01391e-11		52171	2.04723e-11		51739	2.06432e-11		53686	1.98946e-11
plus-200	53032	2.01399e-11		52170	2.04727e-11		51739	2.06432e-11		53685	1.98949e-11
plus-200	53034	2.01391e-11		52170	2.04727e-11		51737	2.0644e-11		53684	1.98953e-11
plus-200	53033	2.01395e-11		52171	2.04723e-11		51739	2.06432e-11		53685	1.98949e-11
plus-200	53034	2.01391e-11		52170	2.04727e-11		51739	2.06432e-11		53685	1.98949e-11
plus-200	53036	2.01384e-11		52169	2.04731e-11		51736	2.06444e-11		53686	1.98946e-11
200	53032	2.01399e-11		52170	2.04727e-11		51738	2.06436e-11		53684	1.98953e-11
200	53029	2.0141e-11		52167	2.04738e-11		51736	2.06444e-11		53683	1.98957e-11
200	53027	2.01418e-11		52168	2.04734e-11		51736	2.06444e-11		53684	1.98953e-11
200	53030	2.01407e-11		52167	2.04738e-11		51738	2.06436e-11		53683	1.98957e-11
200	53028	2.01414e-11		52167	2.04738e-11		51734	2.06452e-11		53683	1.98957e-11
200	53030	2.01407e-11		52167	2.04738e-11		51735	2.06448e-11		53684	1.98953e-11
200	53029	2.0141e-11		52169	2.04731e-11		51736	2.06444e-11		53684	1.98953e-11
200	53029	2.0141e-11		52166	2.04742e-11		51736	2.06444e-11		53684	1.98953e-11
200	53029	2.0141e-11		52166	2.04742e-11		51735	2.06448e-11		53683	1.98957e-11
200	53029	2.0141e-11		52168	2.04734e-11		51737	2.0644e-11		53684	1.98953e-11
200	53029	2.0141e-11		52167	2.04738e-11		51736	2.06444e-11		53684	1.98953e-11
200	53029	2.0141e-11		52166	2.04742e-11		51735	2.06448e-11		53684	1.98953e-11
200	53030	2.01407e-11		52168	2.04734e-11		51736	2.06444e-11		53684	1.98953e-11
200	53029	2.0141e-11		52168	2.04734e-11		51736	2.06444e-11		53683	1.98957e-11
200	53028	2.01414e-11		52166	2.04742e-11		51735	2.06448e-11		53685	1.98949e-11
200	53029	2.0141e-11		52167	2.04738e-11		51737	2.0644e-11		53684	1.98953e-11
200	53029	2.0141e-11		52168	2.04734e-11		51736	2.06444e-11		53683	1.98957e-11
200	53031	2.01403e-11		52166	2.04742e-11		51736	2.06444e-11		53683	1.98957e-11
200	53029	2.0141e-11		52166	2.04742e-11		51736	2.06444e-11		53684	1.98953e-11
200	53029	2.0141e-11		52168	2.04734e-11		51736	2.06444e-11		53684	1.98953e-11
180	53028	2.01414e-11		52164	2.0475e-11		51734	2.06452e-11		53682	1.9896e-11
180	53025	2.01426e-11		52166	2.04742e-11		51735	2.06448e-11		53682	1.9896e-11
180	53028	2.01414e-11		52166	2.04742e-11		51734	2.06452e-11		53682	1.9896e-11
180	53026	2.01422e-11		52165	2.04746e-11		51733	2.06456e-11		53682	1.9896e-11
180	53027	2.01418e-11		52165	2.04746e-11		51735	2.06448e-11		53682	1.9896e-11
180	53029	2.0141e-11		52165	2.04746e-11		51734	2.06452e-11		53682	1.9896e-11
180	53025	2.01426e-11		52164	2.0475e-11		51733	2.06456e-11		53682	1.9896e-11
180	53027	2.01418e-11		52164	2.0475e-11		51735	2.06448e-11		53682	1.9896e-11
180	53024	2.01429e-11		52165	2.04746e-11		51734	2.06452e-11		53683	1.98957e-11
180	53027	2.01418e-11		52164	2.0475e-11		51733	2.06456e-11		53684	1.98953e-11
180	53025	2.01426e-11		52165	2.04746e-11		51734	2.06452e-11		53682	1.9896e-11
180	53028	2.01414e-11		52166	2.04742e-11		51735	2.06448e-11		53682	1.9896e-11
180	53026	2.01422e-11		52165	2.04746e-11		51733	2.06456e-11		53683	1.98957e-11
180	53028	2.01414e-11		52164	2.0475e-11		51735	2.06448e-11		53683	1.98957e-11
180	53027	2.01418e-11		52165	2.04746e-11		51734	2.06452e-11		53683	1.98957e-11
180	53027	2.01418e-11		52165	2.04746e-11		51733	2.06456e-11		53682	1.9896e-11
180	53026	2.01422e-11		52165	2.04746e-11		51735	2.06448e-11		53683	1.98957e-11
180	53026	2.01422e-11		52164	2.0475e-11		51735	2.06448e-11		53683	1.98957e-11
180	53027	2.01418e-11		52167	2.04738e-11		51733	2.06456e-11		53683	1.98957e-11
180	53026	2.01422e-11		52164	2.0475e-11		51734	2.06452e-11		53683	1.98957e-11
160	53025	2.01426e-11		52162	2.04758e-11		51731	2.06464e-11		53682	1.9896e-11
160	53023	2.01433e-11		52162	2.04758e-11		51731	2.06464e-11		53681	1.98964e-11
160	53023	2.01433e-11		52160	2.04766e-11		51731	2.06464e-11		53681	1.98964e-11
160	53023	2.01433e-11		52161	2.04762e-11		51732	2.0646e-11		53682	1.9896e-11
160	53025	2.01426e-11		52161	2.04762e-11		51731	2.06464e-11		53680	1.98968e-11
160	53025	2.01426e-11		52160	2.04766e-11		51732	2.0646e-11		53680	1.98968e-11
160	53024	2.01429e-11		52161	2.04762e-11		51732	2.0646e-11		53682	1.9896e-11
160	53025	2.01426e-11		52162	2.04758e-11		51731	2.06464e-11		53682	1.9896e-11
160	53024	2.01429e-11		52160	2.04766e-11		51732	2.0646e-11		53681	1.98964e-11
160	53025	2.01426e-11		52160	2.04766e-11		51732	2.0646e-11		53680	1.98968e-11
160	53024	2.01429e-11		52161	2.04762e-11		51731	2.06464e-11		53681	1.98964e-11
160	53024	2.01429e-11		52162	2.04758e-11		51731	2.06464e-11		53681	1.98964e-11
160	53024	2.01429e-11		52160	2.04766e-11		51732	2.0646e-11		53681	1.98964e-11
160	53023	2.01433e-11		52161	2.04762e-11		51732	2.0646e-11		53681	1.98964e-11
160	53024	2.01429e-11		52162	2.04758e-11		51732	2.0646e-11		53681	1.98964e-11
160	53024	2.01429e-11		52160	2.04766e-11		51731	2.06464e-11		53681	1.98964e-11
160	53023	2.01433e-11		52162	2.04758e-11		51732	2.0646e-11		53681	1.98964e-11
160	53024	2.01429e-11		52162	2.04758e-11		51733	2.06456e-11		53680	1.98968e-11
160	53024	2.01429e-11		52161	2.04762e-11		51732	2.0646e-11		53681	1.98964e-11
160	53023	2.01433e-11		52159	2.0477e-11		51731	2.06464e-11		53682	1.9896e-11
140	53022	2.01437e-11		52154	2.04789e-11		51728	2.06476e-11		53680	1.98968e-11
140	53022	2.01437e-11		52154	2.04789e-11		51728	2.06476e-11		53681	1.98964e-11
140	53022	2.01437e-11		52155	2.04786e-11		51727	2.0648e-11		53679	1.98971e-11
140	53022	2.01437e-11		52155	2.04786e-11		51727	2.0648e-11		53680	1.98968e-11
140	53021	2.01441e-11		52154	2.04789e-11		51728	2.06476e-11		53679	1.98971e-11
140	53022	2.01437e-11		52154	2.04789e-11		51727	2.0648e-11		53679	1.98971e-11
140	53022	2.01437e-11		52155	2.04786e-11		51727	2.0648e-11		53679	1.98971e-11
140	53021	2.01441e-11		52153	2.04793e-11		51728	2.06476e-11		53679	1.98971e-11
140	53022	2.01437e-11		52154	2.04789e-11		51727	2.0648e-11		53680	1.98968e-11
140	53022	2.01437e-11		52155	2.04786e-11		51726	2.06484e-11		53680	1.98968e-11
140	53022	2.01437e-11		52155	2.04786e-11		51728	2.06476e-11		53680	1.98968e-11
140	53021	2.01441e-11		52153	2.04793e-11		51728	2.06476e-11		53679	1.98971e-11
140	53022	2.01437e-11		52154	2.04789e-11		51727	2.0648e-11		53679	1.98971e-11
140	53021	2.01441e-11		52155	2.04786e-11		51728	2.06476e-11		53679	1.98971e-11
140	53022	2.01437e-11		52152	2.04797e-11		51728	2.06476e-11		53679	1.98971e-11
140	53023	2.01433e-11		52153	2.04793e-11		51726	2.06484e-11		53679	1.98971e-11
140	53021	2.01441e-11		52154	2.04789e-11		51728	2.06476e-11		53679	1.98971e-11
140	53022	2.01437e-11		52152	2.04797e-11		51728	2.06476e-11		53680	1.98968e-11
140	53021	2.01441e-11		52152	2.04797e-11		51727	2.0648e-11		53679	1.98971e-11
140	53022	2.01437e-11		52154	2.04789e-11		51727	2.0648e-11		53679	1.98971e-11
120	53010	2.01483e-11		52143	2.04833e-11		51718	2.06516e-11		53673	1.98994e-11
120	53007	2.01494e-11		52143	2.04833e-11		51717	2.0652e-11		53673	1.98994e-11
120	53006	2.01498e-11		52142	2.04837e-11		51716	2.06524e-11		53673	1.98994e-11
120	53007	2.01494e-11		52141	2.0484e-11		51717	2.0652e-11		53672	1.98997e-11
120	53007	2.01494e-11		52141	2.0484e-11		51715	2.06528e-11		53670	1.99005e-11
120	53005	2.01502e-11		52142	2.04837e-11		51717	2.0652e-11		53671	1.99001e-11
120	53004	2.01505e-11		52141	2.0484e-11		51716	2.06524e-11		53672	1.98997e-11
120	53007	2.01494e-11		52140	2.04844e-11		51715	2.06528e-11		53672	1.98997e-11
120	53006	2.01498e-11		52141	2.0484e-11		51716	2.06524e-11		53671	1.99001e-11
120	53007	2.01494e-11		52141	2.0484e-11		51716	2.06524e-11		53670	1.99005e-11
120	53008	2.0149e-11		52140	2.04844e-11		51715	2.06528e-11		53671	1.99001e-11
120	53007	2.01494e-11		52141	2.0484e-11		51717	2.0652e-11		53672	1.98997e-11
120	53006	2.01498e-11		52141	2.0484e-11		51717	2.0652e-11		53672	1.98997e-11
120	53005	2.01502e-11		52139	2.04848e-11		51715	2.06528e-11		53671	1.99001e-11
120	53006	2.01498e-11		52139	2.04848e-11		51716	2.06524e-11		53672	1.98997e-11
120	53008	2.0149e-11		52142	2.04837e-11		51717	2.0652e-11		53672	1.98997e-11
120	53006	2.01498e-11		52139	2.04848e-11		51715	2.06528e-11		53672	1.98997e-11
120	53005	2.01502e-11		52140	2.04844e-11		51716	2.06524e-11		53672	1.98997e-11
120	53006	2.01498e-11		52140	2.04844e-11		51716	2.06524e-11		53672	1.98997e-11
120	53007	2.01494e-11		52139	2.04848e-11		51715	2.06528e-11		53672	1.98997e-11
100	52987	2.0157e-11		52129	2.04888e-11		51697	2.066e-11		53653	1.99068e-11
100	52985	2.01578e-11		52120	2.04923e-11		51697	2.066e-11		53654	1.99064e-11
100	52985	2.01578e-11		52117	2.04935e-11		51692	2.0662e-11		53655	1.9906e-11
100	52985	2.01578e-11		52117	2.04935e-11		51694	2.06612e-11		53656	1.99057e-11
100	52987	2.0157e-11		52116	2.04939e-11		51693	2.06616e-11		53655	1.9906e-11
100	52985	2.01578e-11		52116	2.04939e-11		51692	2.0662e-11		53655	1.9906e-11
100	52983	2.01585e-11		52115	2.04943e-11		51694	2.06612e-11		53653	1.99068e-11
100	52981	2.01593e-11		52117	2.04935e-11		51693	2.06616e-11		53655	1.9906e-11
100	52983	2.01585e-11		52116	2.04939e-11		51692	2.0662e-11		53653	1.99068e-11
100	52982	2.01589e-11		52115	2.04943e-11		51693	2.06616e-11		53655	1.9906e-11
100	52981	2.01593e-11		52115	2.04943e-11		51694	2.06612e-11		53654	1.99064e-11
100	52980	2.01597e-11		52116	2.04939e-11		51692	2.0662e-11		53655	1.9906e-11
100	52981	2.01593e-11		52115	2.04943e-11		51693	2.06616e-11		53654	1.99064e-11
100	52983	2.01585e-11		52115	2.04943e-11		51694	2.06612e-11		53656	1.99057e-11
100	52979	2.016e-11		52116	2.04939e-11		51692	2.0662e-11		53655	1.9906e-11
100	52979	2.016e-11		52115	2.04943e-11		51693	2.06616e-11		53655	1.9906e-11
100	52980	2.01597e-11		52114	2.04947e-11		51693	2.06616e-11		53655	1.9906e-11
100	52978	2.01604e-11		52117	2.04935e-11		51692	2.0662e-11		53654	1.99064e-11
100	52977	2.01608e-11		52116	2.04939e-11		51692	2.0662e-11		53655	1.9906e-11
100	52980	2.01597e-11		52114	2.04947e-11		51693	2.06616e-11		53654	1.99064e-11
80	52968	2.01642e-11		52072	2.05112e-11		51674	2.06692e-11		53614	1.99213e-11
80	52963	2.01661e-11		52071	2.05116e-11		51674	2.06692e-11		53612	1.9922e-11
80	52958	2.0168e-11		52069	2.05124e-11		51673	2.06696e-11		53612	1.9922e-11
80	52960	2.01673e-11		52071	2.05116e-11		51673	2.06696e-11		53612	1.9922e-11
80	52964	2.01658e-11		52070	2.0512e-11		51674	2.06692e-11		53612	1.9922e-11
80	52969	2.01638e-11		52069	2.05124e-11		51673	2.06696e-11		53611	1.99224e-11
80	52963	2.01661e-11		52070	2.0512e-11		51672	2.067e-11		53613	1.99216e-11
80	52961	2.01669e-11		52070	2.0512e-11		51675	2.06688e-11		53613	1.99216e-11
80	52964	2.01658e-11		52069	2.05124e-11		51674	2.06692e-11		53612	1.9922e-11
80	52965	2.01654e-11		52069	2.05124e-11		51671	2.06704e-11		53610	1.99228e-11
80	52967	2.01646e-11		52070	2.0512e-11		51669	2.06712e-11		53611	1.99224e-11
80	52962	2.01665e-11		52069	2.05124e-11		51667	2.0672e-11		53609	1.99231e-11
80	52962	2.01665e-11		52069	2.05124e-11		51666	2.06724e-11		53610	1.99228e-11
80	52960	2.01673e-11		52070	2.0512e-11		51671	2.06704e-11		53612	1.9922e-11
80	52960	2.01673e-11		52069	2.05124e-11		51666	2.06724e-11		53611	1.99224e-11
80	52960	2.01673e-11		52069	2.05124e-11		51661	2.06744e-11		53610	1.99228e-11
80	52961	2.01669e-11		52070	2.0512e-11		51660	2.06748e-11		53609	1.99231e-11
80	52961	2.01669e-11		52070	2.0512e-11		51660	2.06748e-11		53608	1.99235e-11
80	52961	2.01669e-11		52069	2.05124e-11		51662	2.0674e-11		53608	1.99235e-11
80	52960	2.01673e-11		52070	2.0512e-11		51661	2.06744e-11		53611	1.99224e-11
60	52854	2.02077e-11		51933	2.05661e-11		51562	2.07141e-11		53525	1.99544e-11
60	52831	2.02165e-11		51921	2.05708e-11		51524	2.07293e-11		53509	1.99604e-11
60	52834	2.02154e-11		51926	2.05689e-11		51528	2.07277e-11		53507	1.99611e-11
60	52835	2.0215e-11		51926	2.05689e-11		51529	2.07273e-11		53509	1.99604e-11
60	52833	2.02158e-11		51919	2.05716e-11		51526	2.07285e-11		53510	1.996e-11
60	52831	2.02165e-11		51918	2.0572e-11		51529	2.07273e-11		53512	1.99592e-11
60	52831	2.02165e-11		51915	2.05732e-11		51530	2.07269e-11		53511	1.99596e-11
60	52831	2.02165e-11		51917	2.05724e-11		51528	2.07277e-11		53509	1.99604e-11
60	52831	2.02165e-11		51920	2.05712e-11		51530	2.07269e-11		53509	1.99604e-11
60	52833	2.02158e-11		51918	2.0572e-11		51531	2.07265e-11		53511	1.99596e-11
60	52834	2.02154e-11		51918	2.0572e-11		51528	2.07277e-11		53512	1.99592e-11
60	52833	2.02158e-11		51915	2.05732e-11		51527	2.07281e-11		53510	1.996e-11
60	52834	2.02154e-11		51920	2.05712e-11		51528	2.07277e-11		53510	1.996e-11
60	52835	2.0215e-11		51918	2.0572e-11		51527	2.07281e-11		53505	1.99619e-11
60	52835	2.0215e-11		51919	2.05716e-11		51529	2.07273e-11		53507	1.99611e-11
60	52833	2.02158e-11		51925	2.05693e-11		51531	2.07265e-11		53507	1.99611e-11
60	52828	2.02177e-11		51921	2.05708e-11		51533	2.07257e-11		53508	1.99607e-11
60	52831	2.02165e-11		51922	2.05704e-11		51533	2.07257e-11		53509	1.99604e-11
60	52836	2.02146e-11		51926	2.05689e-11		51534	2.07253e-11		53510	1.996e-11
60	52835	2.0215e-11		51926	2.05689e-11		51531	2.07265e-11		53510	1.996e-11
40	52649	2.02864e-11		51616	2.06924e-11		51282	2.08272e-11		53239	2.00616e-11
40	52551	2.03242e-11		51513	2.07338e-11		51151	2.08805e-11		53166	2.00891e-11
40	52481	2.03513e-11		51466	2.07527e-11		51153	2.08797e-11		53166	2.00891e-11
40	52467	2.03568e-11		51466	2.07527e-11		51156	2.08785e-11		53167	2.00888e-11
40	52477	2.03529e-11		51464	2.07535e-11		51147	2.08821e-11		53166	2.00891e-11
40	52475	2.03537e-11		51462	2.07543e-11		51147	2.08821e-11		53173	2.00865e-11
40	52486	2.03494e-11		51461	2.07547e-11		51147	2.08821e-11		53182	2.00831e-11
40	52487	2.0349e-11		51468	2.07519e-11		51145	2.0883e-11		53176	2.00854e-11
40	52479	2.03521e-11		51461	2.07547e-11		51146	2.08825e-11		53170	2.00876e-11
40	52479	2.03521e-11		51460	2.07551e-11		51147	2.08821e-11		53174	2.00861e-11
40	52471	2.03552e-11		51464	2.07535e-11		51141	2.08846e-11		53180	2.00838e-11
40	52477	2.03529e-11		51467	2.07523e-11		51141	2.08846e-11		53181	2.00835e-11
40	52472	2.03548e-11		51446	2.07608e-11		51144	2.08834e-11		53179	2.00842e-11
40	52472	2.03548e-11		51446	2.07608e-11		51151	2.08805e-11		53177	2.0085e-11
40	52474	2.03541e-11		51459	2.07555e-11		51148	2.08817e-11		53169	2.0088e-11
40	52475	2.03537e-11		51460	2.07551e-11		51148	2.08817e-11		53170	2.00876e-11
40	52477	2.03529e-11		51464	2.07535e-11		51150	2.08809e-11		53172	2.00869e-11
40	52472	2.03548e-11		51455	2.07571e-11		51144	2.08834e-11		53167	2.00888e-11
40	52471	2.03552e-11		51467	2.07523e-11		51143	2.08838e-11		53171	2.00872e-11
40	52469	2.0356e-11		51465	2.07531e-11		51149	2.08813e-11		53182	2.00831e-11
30	52091	2.05037e-11		50530	2.11371e-11		50835	2.10103e-11		52753	2.02464e-11
30	51743	2.06416e-11		50391	2.11954e-11		50740	2.10496e-11		52549	2.0325e-11
30	51736	2.06444e-11		50264	2.1249e-11		50617	2.11008e-11		52508	2.03409e-11
30	51739	2.06432e-11		50211	2.12714e-11		50624	2.10979e-11		52485	2.03498e-11
30	51818	2.06117e-11		50209	2.12723e-11		50624	2.10979e-11		52463	2.03583e-11
30	51777	2.06281e-11		50206	2.12735e-11		50627	2.10966e-11		52465	2.03575e-11
30	51803	2.06177e-11		50209	2.12723e-11		50624	2.10979e-11		52483	2.03506e-11
30	51766	2.06324e-11		50210	2.12718e-11		50623	2.10983e-11		52496	2.03455e-11
30	51761	2.06344e-11		50206	2.12735e-11		50627	2.10966e-11		52514	2.03386e-11
30	51766	2.06324e-11		50193	2.1279e-11		50625	2.10975e-11		52507	2.03413e-11
30	51765	2.06328e-11		50202	2.12752e-11		50623	2.10983e-11		52497	2.03451e-11
30	51789	2.06233e-11		50210	2.12718e-11		50628	2.10962e-11		52519	2.03366e-11
30	51769	2.06312e-11		50206	2.12735e-11		50625	2.10975e-11		52518	2.0337e-11
30	51759	2.06352e-11		50205	2.1274e-11		50624	2.10979e-11		52500	2.0344e-11
30	51718	2.06516e-11		50210	2.12718e-11		50627	2.10966e-11		52478	2.03525e-11
30	51740	2.06428e-11		50206	2.12735e-11		50626	2.1097e-11		52474	2.03541e-11
30	51766	2.06324e-11		50206	2.12735e-11		50624	2.10979e-11		52482	2.0351e-11
30	51715	2.06528e-11		50211	2.12714e-11		50626	2.1097e-11		52461	2.03591e-11
30	51713	2.06536e-11		50210	2.12718e-11		50627	2.10966e-11		52481	2.03513e-11
30	51711	2.06544e-11		50205	2.1274e-11		50623	2.10983e-11		52493	2.03467e-11
20	50882	2.09909e-11		48302	2.21121e-11		48511	2.20168e-11		51557	2.07161e-11
20	50317	2.12266e-11		47899	2.22981e-11		48317	2.21052e-11		50982	2.09497e-11
20	50025	2.13505e-11		47899	2.22981e-11		48162	2.21764e-11		50600	2.11079e-11
20	49961	2.13779e-11		47934	2.22819e-11		48286	2.21194e-11		50815	2.10186e-11
20	49728	2.1478e-11		47901	2.22972e-11		48315	2.21062e-11		50892	2.09868e-11
20	49822	2.14375e-11		47898	2.22986e-11		48315	2.21062e-11		50929	2.09715e-11
20	49804	2.14452e-11		47903	2.22963e-11		48320	2.21039e-11		50895	2.09855e-11
20	49664	2.15057e-11		47931	2.22833e-11		48316	2.21057e-11		50992	2.09456e-11
20	49686	2.14962e-11		47986	2.22577e-11		48316	2.21057e-11		50918	2.09761e-11
20	49197	2.17098e-11		48111	2.21999e-11		48320	2.21039e-11		50857	2.10012e-11
20	49432	2.16066e-11		47948	2.22754e-11		48317	2.21052e-11		50757	2.10426e-11
20	49556	2.15526e-11		47899	2.22981e-11		48315	2.21062e-11		50646	2.10887e-11
20	49246	2.16882e-11		47899	2.22981e-11		48272	2.21258e-11		50686	2.10721e-11
20	48928	2.18292e-11		47901	2.22972e-11		48110	2.22004e-11		50688	2.10712e-11
20	48783	2.18941e-11		47902	2.22967e-11		48105	2.22027e-11		50626	2.1097e-11
20	48770	2.18999e-11		47898	2.22986e-11		48109	2.22008e-11		50627	2.10966e-11
20	48772	2.1899e-11		47899	2.22981e-11		47997	2.22526e-11		50629	2.10958e-11
20	48894	2.18444e-11		47903	2.22963e-11		48027	2.22387e-11		50500	2.11497e-11
20	48874	2.18533e-11		47900	2.22977e-11		48009	2.22471e-11		50523	2.11401e-11
20	48783	2.18941e-11		47898	2.22986e-11		47899	2.22981e-11		50660	2.10829e-11
10	47427	2.25201e-11		46789	2.28271e-11		48438	2.205e-11		47364	2.255e-11
10	46982	2.27334e-11		47007	2.27213e-11		46919	2.27639e-11		47116	2.26687e-11
10	46912	2.27673e-11		46859	2.2793e-11		46774	2.28345e-11		47709	2.23869e-11
10	47090	2.26812e-11		46816	2.2814e-11		47136	2.26591e-11		47621	2.24283e-11
10	47112	2.26706e-11		46851	2.27969e-11		47267	2.25963e-11		47505	2.24831e-11
10	47137	2.26586e-11		46850	2.27974e-11		47270	2.25949e-11		47671	2.24048e-11
10	47119	2.26673e-11		46853	2.2796e-11		47423	2.2522e-11		47708	2.23874e-11
10	47280	2.25901e-11		46853	2.2796e-11		47476	2.24968e-11		47709	2.23869e-11
10	47256	2.26015e-11		46850	2.27974e-11		47197	2.26298e-11		47712	2.23855e-11
10	47092	2.26803e-11		46855	2.2795e-11		47025	2.27126e-11		47750	2.23677e-11
10	47091	2.26807e-11		46853	2.2796e-11		46654	2.28932e-11		47800	2.23443e-11
10	47081	2.26856e-11		46849	2.27979e-11		46640	2.29001e-11		47729	2.23776e-11
10	47093	2.26798e-11		46852	2.27964e-11		46687	2.2877e-11		47816	2.23369e-11
10	47095	2.26788e-11		46913	2.27668e-11		46767	2.28379e-11		47619	2.24293e-11
10	47091	2.26807e-11		46850	2.27974e-11		46669	2.28858e-11		47707	2.23879e-11
10	47167	2.26442e-11		46850	2.27974e-11		46850	2.27974e-11		47707	2.23879e-11
10	47091	2.26807e-11		46906	2.27702e-11		46847	2.27989e-11		47709	2.23869e-11
10	47094	2.26793e-11		47046	2.27024e-11		46850	2.27974e-11		47709	2.23869e-11
10	47092	2.26803e-11		46973	2.27377e-11		46851	2.27969e-11		47708	2.23874e-11
10	47210	2.26236e-11		47058	2.26966e-11		46847	2.27989e-11		49659	2.15079e-11
plus-200	53033	2.01395e-11		52164	2.0475e-11		51733	2.06456e-11		53687	1.98942e-11
plus-200	53034	2.01391e-11		52164	2.0475e-11		51735	2.06448e-11		53692	1.98923e-11
plus-200	53034	2.01391e-11		52163	2.04754e-11		51735	2.06448e-11		53691	1.98927e-11
plus-200	53034	2.01391e-11		52164	2.0475e-11		51737	2.0644e-11		53691	1.98927e-11
plus-200	53033	2.01395e-11		52164	2.0475e-11		51737	2.0644e-11		53691	1.98927e-11
plus-200	53034	2.01391e-11		52163	2.04754e-11		51736	2.06444e-11		53693	1.9892e-11
plus-200	53035	2.01388e-11		52163	2.04754e-11		51738	2.06436e-11		53693	1.9892e-11
plus-200	53033	2.01395e-11		52164	2.0475e-11		51738	2.06436e-11		53692	1.98923e-11
plus-200	53034	2.01391e-11		52163	2.04754e-11		51736	2.06444e-11		53691	1.98927e-11
plus-200	53033	2.01395e-11		52163	2.04754e-11		51737	2.0644e-11		53692	1.98923e-11
plus-200	53034	2.01391e-11		52164	2.0475e-11		51737	2.0644e-11		53692	1.98923e-11
plus-200	53034	2.01391e-11		52163	2.04754e-11		51736	2.06444e-11		53692	1.98923e-11
plus-200	53035	2.01388e-11		52162	2.04758e-11		51738	2.06436e-11		53692	1.98923e-11
plus-200	53034	2.01391e-11		52164	2.0475e-11		51738	2.06436e-11		53692	1.98923e-11
plus-200	53032	2.01399e-11		52164	2.0475e-11		51737	2.0644e-11		53693	1.9892e-11
plus-200	53034	2.01391e-11		52163	2.04754e-11		51737	2.0644e-11		53691	1.98927e-11
plus-200	53034	2.01391e-11		52163	2.04754e-11		51737	2.0644e-11		53692	1.98923e-11
plus-200	53034	2.01391e-11		52164	2.0475e-11		51737	2.0644e-11		53692	1.98923e-11
plus-200	53033	2.01395e-11		52162	2.04758e-11		51736	2.06444e-11		53692	1.98923e-11
plus-200	53034	2.01391e-11		52162	2.04758e-11		51737	2.0644e-11		53692	1.98923e-11
